# Supplementary material for: Joint Transcriptomic and Metabolomic Analysis Reveals Differential Flavonoid Biosynthesis in a High-Flavonoid Strawberry Mutant
Source: Front Plant Sci. 2022 Jun 28;13:919619. doi: 10.3389/fpls.2022.919619 (PMC9274175; doi:10.3389/fpls.2022.919619)
Supplement: Supplementary Table S1 — Classes and peak areas of the identified flavonoids compounds. [file Table_1.xlsx]

## Sheet: Table S1
Table S1. Classes and peak areas of the identified flavonoids compounds. MFR, fully red stage of Mutant; MPR, partial red stage of Mutant; MLG, large green stage of Mutant; WFR, fully red stage of Wild Type; WPR, partial red stage of Wild Type; WLG, large green stage of Wild Type. #N/A indicated not available
Classes	ID	Name	log2 fold change MLG vs WLG	p value	VIP	log2 fold change MPR vs WPR	p value	VIP	log2 fold change MFR vs WFR	p value	VIP	Formular	Molecular Weight	RT [min]	m/z	MFR_1	MFR_2	MFR_3	MFR_4	MFR_5	MFR_6	MPR_1	MPR_2	MPR_3	MPR_4	MPR_5	MPR_6	MLG_1	MLG_2	MLG_3	MLG_4	MLG_5	MLG_6	WFR_1	WFR_2	WFR_3	WFR_4	WFR_5	WFR_6	WPR_1	WPR_2	WPR_3	WPR_4	WPR_5	WPR_6	WLG_1	WLG_2	WLG_3	WLG_4
Anthocyanins	m19923	Cyanidin O-rutinoside	#N/A	#N/A	#N/A	1.51202	0.000676888	1.15611	-1.68857	3.62216e-05	1.27659	C27 H31 O15	595.168	5.839	596.175	145472	140254	239125	237745	155655	177227	304394	229699	267414	276521	259217	118456	71999	76507.6	68084.8	67783.8	71309.2	73634.7	850641	530080	679555	392872	668888	409099	95717.6	83201.3	81839.2	82239.2	82608.1	84792.6	78704.3	72316.6	81953.3	80829.5
	m1288	Keracyanin (Cyanidin 3-O-rutinoside)	#N/A	#N/A	#N/A	4.08526	0.000596924	1.07797	4.61491	2.00846e-05	1.33431	C27 H30 O15	594.158	7.783	595.165	9.07234e+07	9.69225e+07	7.16932e+07	6.75174e+07	6.6747e+07	8.59508e+07	9.77418e+06	3.50107e+06	3.91174e+06	1.03993e+07	4.47558e+06	801151	255913	231413	229922	236249	245270	262011	2.32708e+06	1.0217e+06	2.74363e+06	3.27169e+06	3.55564e+06	6.65113e+06	315649	182614	361852	287251	312441	476262	243750	295562	283823	260758
	m300	Pelargonidin	#N/A	#N/A	#N/A	3.12164	6.8231e-06	1.1795	#N/A	#N/A	#N/A	C15 H10 O5	270.052	8.777	271.059	5.96118e+08	526608791	2.66763e+08	6.11582e+08	4.3468e+08	4.73956e+08	6.59491e+07	4.02187e+07	7.86249e+07	7.36178e+07	2.393e+07	4.56576e+07	1.08597e+07	1.09513e+07	1.11675e+07	1.0481e+07	1.08782e+07	1.04196e+07	139688721	1.00084e+08	1.36721e+08	1.2496e+08	1.32559e+08	1.28264e+08	5.35837e+06	4.88223e+06	8.17897e+06	3.96648e+06	7.13464e+06	8.16385e+06	9.56107e+06	9.88277e+06	10121766	8.707e+06
	m20000	Pelargonin chloride	#N/A	#N/A	#N/A	2.37492	4.53766e-06	2.38339	#N/A	#N/A	#N/A	C27 H31 Cl O15	630.137	7.699	631.144	221251	246024	195058	217440	178747	228917	382470	419320	809028	728824	800895	645399	120794	116976	111238	114247	196057	128632	169637	130379	152201	148409	145761	168191	94113.7	93684.6	105680	212405	106077	117919	366283	138707	124085	124333
	m18441	Petunidin 3-O-rutinoside	#N/A	#N/A	#N/A	#N/A	#N/A	#N/A	-3.75597	8.3677e-07	2.35901	C28 H33 O16	625.178	9.265	626.184	93950.7	136699	66712.8	87105.7	53005.5	84803.2	77260.2	66988.4	122112	71365.8	103256	133627	87510.9	108455	75984.2	87029.3	78502.3	93521.5	1.03089e+06	1.20015e+06	1.27521e+06	1.11321e+06	1.39185e+06	1.04471e+06	127221	276956	201771	218842	247868	100866	276943	140567	142069	129238
	m25	Cyanidin-3-O-glucoside (Kuromanin)	#N/A	#N/A	#N/A	#N/A	#N/A	#N/A	#N/A	#N/A	#N/A	C21 H20 O11	448.1	7.667	449.107	5903031807	7077022596	4367536524	5537489051	4231145758	6259224511	1163818057	3.88839e+08	4.97958e+08	4.089e+08	3.23897e+08	2.58813e+08	2.98643e+08	3.75942e+08	1.93426e+08	309027546	2.3854e+08	3.64173e+08	3294394462	2025240166	2319683039	2928700014	2432986510	4317869076	7.54193e+08	515597687	564650057	3.2967e+08	5.87922e+08	1292378846	8.4583e+07	6.3012e+08	1.94159e+08	1.20757e+08
	m3986	Callistephin chloride (Pelargonidin 3-glucoside)	#N/A	#N/A	#N/A	2.96642	0.000127992	1.06652	#N/A	#N/A	#N/A	C21 H21 Cl O10	468.082	8.24	467.075	9.44433e+06	8.43329e+06	3.19216e+06	8.19594e+06	7.2922e+06	6.75687e+06	508431	372515	1.63798e+06	838579	560366	556198	141697	113654	148688	133938	123032	145819	1.57381e+06	2.00465e+06	3.86813e+06	3.13329e+06	2.53167e+06	3.10692e+06	84295.6	86797.9	92340.9	79948.3	110846	118201	129898	149793	177435	150528
Proanthocyanidins and Flavan-3-ols	m242	Procyanidin B2	#N/A	#N/A	#N/A	#N/A	#N/A	#N/A	#N/A	#N/A	#N/A	C30 H26 O12	578.142	7.277	579.149	1.31997e+08	1.28632e+08	1.03729e+08	1.9141e+08	9.78512e+07	1.24567e+08	1.92357e+08	2.08032e+08	1.88965e+08	1.54847e+08	1.73429e+08	1.3784e+08	477326079	4.28641e+08	7.39014e+08	5.07885e+08	365941875	5.09907e+08	5.20191e+07	5.23172e+07	4.81711e+07	8.11675e+07	5.03639e+07	4.34026e+07	2.61419e+08	2.09653e+08	2.96408e+08	1.53056e+08	299870455	3.57423e+08	2.53854e+08	4.54619e+08	6.55486e+08	5.80212e+08
	m660	Procyanidin A3	#N/A	#N/A	#N/A	#N/A	#N/A	#N/A	#N/A	#N/A	#N/A	C30 H24 O12	576.127	6.65	577.135	5.05238e+07	5.05954e+07	4.86642e+07	5.59714e+07	4.27878e+07	4.31729e+07	5.33248e+07	5.91561e+07	4.96731e+07	5.64849e+07	6.18279e+07	1.62352e+07	1.13329e+08	1.13905e+08	3.02376e+07	8.88366e+07	1.12619e+08	1.40959e+08	2.07268e+07	2.08363e+07	1.90025e+07	2.98063e+07	1.80184e+07	2.90675e+07	6.03537e+07	4.95419e+07	7.66178e+07	4.83202e+07	2.18727e+07	1.21397e+08	103657770	1.8015e+08	1.86606e+08	9.91285e+07
	m168	Procyanidin B1	#N/A	#N/A	#N/A	#N/A	#N/A	#N/A	1.62015	3.31e-06	1.26115	C30 H26 O12	578.142	5.949	577.135	140069410	1.37808e+08	119762278	1.33823e+08	7.96123e+07	105946975	1.37752e+08	1.14279e+08	1.85147e+08	1.23462e+08	1.03269e+08	5.62923e+07	4.62443e+08	3.22052e+08	2.77845e+08	561350203	3.79801e+08	3.45268e+08	3.84907e+07	3.80816e+07	3.58377e+07	5.5714e+07	3.06811e+07	3.44434e+07	106466811	1.09192e+08	1.75924e+08	7.99573e+07	1.63527e+08	1.5046e+08	2.51831e+08	1.8413e+08	4.25659e+08	2.4733e+08
	m8992	Procyanidin A2	#N/A	#N/A	#N/A	#N/A	#N/A	#N/A	1.41926	2.60234e-05	1.49193	C30 H24 O12	576.124	10.774	577.131	3.9208e+06	3.48612e+06	3.05402e+06	3.52909e+06	2.78369e+06	3.34173e+06	3.43214e+06	3.20864e+06	2.66871e+06	1.19886e+06	2.53452e+06	2.89945e+06	5.93976e+06	6.68841e+06	6.32292e+06	7.06623e+06	6.17307e+06	7.0537e+06	1.09109e+06	1.65619e+06	1.2938e+06	1.33863e+06	820228	1.32132e+06	2.87806e+06	2.26106e+06	2.69256e+06	1.78661e+06	2.68821e+06	3.17533e+06	3.69413e+06	4.94425e+06	5.59638e+06	4.62379e+06
	m9	Catechin	#N/A	#N/A	#N/A	#N/A	#N/A	#N/A	1.58321	2.43e-07	1.19322	C15 H14 O6	290.079	7.163	289.072	3613257033	2838550735	2877882968	2758063939	2215240289	2523943760	3319606515	2985353460	4301128837	2797636961	3242487589	3242653571	10237704199	10830320889	4183582705	10575528236	13389487228	11029374887	9.33395e+08	9.19833e+08	7.7955e+08	1068708292	8.47536e+08	1066764486	2642577336	2669811708	4506974589	2783516026	3950431645	4258508573	2251209565	8282114124	9046155736	8499399764
	m8318	(+)-Catechin	#N/A	#N/A	#N/A	#N/A	#N/A	#N/A	#N/A	#N/A	#N/A	C15 H14 O6	290.078	1.704	289.071	1.82753e+06	1.31202e+06	2.18972e+06	2.07397e+06	2.11696e+06	2.3941e+06	2.22591e+06	1.91096e+06	2.02492e+06	2.07992e+06	1.96007e+06	1.97223e+06	1.4048e+06	1.56037e+06	1.80882e+06	2.13255e+06	1.7882e+06	1.68791e+06	2.12973e+06	1.00757e+06	1.88066e+06	1.96488e+06	1.99066e+06	2.0338e+06	1.81891e+06	1.90955e+06	1.6707e+06	1.83166e+06	1.55911e+06	1.72901e+06	1.73998e+06	1.55564e+06	1.80532e+06	2.34241e+06
	m11182	Gallocatechin gallate	3.37225	5.87e-06	1.87196	3.45072	0.000109111	1.79567	#N/A	#N/A	#N/A	C22 H18 O11	458.087	9.686	457.079	698731	763511	377303	501040	1.07954e+06	1.12424e+06	812943	296029	1.09134e+06	329007	392297	724546	943153	703465	406374	984649	563474	907527	592163	514067	787092	770093	397631	586168	53981.2	51166.2	58572.7	48157.3	62383.2	59216.2	61479	74087.9	75691.2	81976.2
	m790	Epigallocatechin	-1.17136	0.000348028	1.73302	1.4206	2.62265e-06	1.96811	#N/A	#N/A	#N/A	C15 H14 O7	612.152	2.353	307.083	4.85499e+07	4.84189e+07	4.93036e+07	4.47177e+07	4.4992e+07	5.5699e+07	1.20449e+08	157393439	113577824	1.50811e+08	1.34793e+08	9.65639e+07	4.31443e+07	4.34324e+07	4.90174e+07	5.70972e+07	4.46071e+07	6.85799e+07	5.9261e+07	6.77278e+07	9.59015e+07	7.34898e+07	9.86885e+07	8.96553e+07	5.07744e+07	5.68164e+07	4.07296e+07	4.75273e+07	4.33978e+07	4.9733e+07	8.70538e+07	7.73501e+07	117848485	1.0188e+08
	m521	(-)-Epigallocatechin	#N/A	#N/A	#N/A	#N/A	#N/A	#N/A	1.39207	3.83551e-07	1.40538	C15 H14 O7	288.063	6.846	289.07	1.08405e+08	1.08269e+08	1.04476e+08	1.15164e+08	9.27291e+07	9.32829e+07	105991322	1.0716e+08	86121340	9.80995e+07	1.05429e+08	1.1123e+08	2.2988e+08	2.44866e+08	2.59472e+08	2.61708e+08	1.30828e+08	1.95631e+08	4.12135e+07	37246749	3.75302e+07	4.97442e+07	3.23473e+07	3.90351e+07	1.14562e+08	9.31809e+07	1.32845e+08	9.58791e+07	1.35492e+08	1.53288e+08	1.83419e+08	2.45586e+08	2.52359e+08	2.02767e+08
	m7793	(-)-Catechin Gallate	#N/A	#N/A	#N/A	#N/A	#N/A	#N/A	1.54787	2.18141e-05	1.12773	C22 H18 O10	442.088	8.451	443.095	1.5517e+06	1.38019e+06	1.65639e+06	2.17141e+06	1.09974e+06	1.64261e+06	2.38937e+06	2.59246e+06	2.40432e+06	2.46673e+06	3.02308e+06	3.9411e+06	4.7258e+06	5.40111e+06	6.66251e+06	8.7888e+06	6.18094e+06	9.10176e+06	581189	417036	390321	791952	606417	462926	1.8703e+06	2.58647e+06	3.32547e+06	2.98436e+06	3.52998e+06	1.95547e+06	4.66987e+06	5.1891e+06	3.24647e+06	2.77786e+06
	m7361	Theaflavin	2.7856	9.98e-07	1.25608	4.00433	2.5e-06	1.78366	4.47048	4.44e-09	1.87922	C29 H24 O12	564.127	9.084	563.12	1.58071e+06	1.37792e+06	1.0177e+06	1.26655e+06	1.21006e+06	1.29996e+06	2.00183e+06	2.43871e+06	2.08248e+06	1.73481e+06	1.42792e+06	2.25255e+06	1.94662e+06	1.70059e+06	3.11771e+06	2.31615e+06	2.57374e+06	1.31125e+06	58507.7	59659.9	57887	53789	61955.6	57917.7	115239	60827.6	179504	74318.3	145383	168635	450364	374544	367418	248757
Flavones	m645	Apigenin C-glucoside	#N/A	#N/A	#N/A	#N/A	#N/A	#N/A	#N/A	#N/A	#N/A	C21 H20 O10	432.106	6.451	431.098	20927773	1.81416e+07	1.53017e+07	2.08658e+07	1.78994e+07	2.24841e+07	2.88928e+07	3.00216e+07	3.15601e+07	2.62475e+07	2.45425e+07	2.66401e+07	6.50304e+07	6.32921e+07	7.02105e+07	8.71969e+07	8.5087e+07	7.57959e+07	1.43133e+07	1.03751e+07	8.93048e+06	1.32415e+07	1.031e+07	1.45653e+07	3.39111e+07	2.8696e+07	4.75783e+07	2.86294e+07	4.65818e+07	6.20699e+07	7.42009e+07	1.01408e+08	9.8775e+07	9.40417e+07
	m1296	Apigeninidin 5-glucoside	-1.59123	3.03e-05	1.31501	-1.39242	0.00262751	1.09669	#N/A	#N/A	#N/A	C21 H21 O9	417.119	1.475	416.112	1.23337e+07	2.07547e+07	2.86147e+07	1.3468e+07	2.03648e+07	1.70642e+07	9.10896e+06	1.25148e+07	1.64129e+07	1.0141e+07	7.66755e+06	1.90298e+07	3.75229e+06	2.718e+06	3.40335e+06	3.89224e+06	3.66222e+06	3.18726e+06	1.64585e+07	2.18904e+07	3.06051e+07	2.14647e+07	2.8489e+07	2.68773e+07	4.12718e+07	5.2956e+07	2.18272e+07	4.12045e+07	2.05908e+07	1.87102e+07	1.37651e+07	8.64063e+06	1.20769e+07	1.01714e+07
	m9896	C-hexosyl-apigenin O-feruloylhexoside	#N/A	#N/A	#N/A	#N/A	#N/A	#N/A	2.80055	0.00015982	2.298	C37 H38 O18	770.206	7.189	769.199	716575	1.52288e+06	276360	656613	464326	1.12439e+06	188418	187851	236475	172558	187719	183177	488951	444185	486825	493684	535978	465072	95373.2	85063.2	72008.2	106132	77681.3	247120	161597	173080	250104	171887	224774	254884	394525	387413	485716	454760
	m1224	Apigenin C-pentoside	#N/A	#N/A	#N/A	3.94259	1.09712e-08	1.20942	#N/A	#N/A	#N/A	C20 H18 O9	402.095	8.651	403.102	1.02629e+08	9.34525e+07	5.58779e+07	8.54642e+07	6.91746e+07	7.07725e+07	5.8052e+06	4.27206e+06	1.00028e+07	7.43148e+06	6.45153e+06	5.52594e+06	651345	496569	506943	469459	569442	517893	2.38289e+07	1.35394e+07	1.5208e+07	2.03406e+07	2.5518e+07	2.02607e+07	343272	349539	509420	311724	438366	615927	579753	740313	831797	680253
	m10272	Apigenin 7-O-(2G-rhamnosyl)gentiobioside	#N/A	#N/A	#N/A	#N/A	#N/A	#N/A	2.74522	3.8299e-08	1.72611	C33 H40 O19	740.216	6.88	741.223	5.5132e+06	5.48201e+06	4.53301e+06	5.08703e+06	4.61572e+06	5.32303e+06	501867	418888	424148	468704	537990	442100	384513	377865	363883	361481	358891	415635	870716	753230	679613	631708	978913	642774	340194	287113	346582	328439	369884	360376	423427	433391	420814	400203
	m2338	Chrysin 7-O-beta-gentiobioside	#N/A	#N/A	#N/A	#N/A	#N/A	#N/A	3.64723	3.9e-08	1.19024	C27 H30 O14	578.164	7.837	577.157	2.16455e+07	1.85681e+07	1.15908e+07	1.89755e+07	1.45146e+07	1.84741e+07	686999	263523	990951	926465	585521	487346	122975	110209	110457	111794	113157	127797	1.24737e+06	1.07158e+06	1.22991e+06	964664	2.29427e+06	1.47429e+06	84867.8	83623.8	84701.2	74333.6	77599.9	106128	103553	132435	150366	147311
	m10953	Tectochrysin	1.31134	0.000194248	1.06683	1.71045	0.00178477	1.65876	2.29551	1.98604e-05	1.57747	C16 H12 O4	268.073	10.643	269.08	820629	586984	641451	581342	643769	1.55971e+06	311865	473328	479469	376832	637508	442036	983630	698671	844519	829675	758277	1.35472e+06	176262	173083	204858	101199	183748	145489	119922	122395	205696	115971	4.80377e+06	201564	409686	613486	315642	280623
	m1801	methylChrysoeriol C-hexoside	#N/A	#N/A	#N/A	5.38477	5.16e-10	1.63005	#N/A	#N/A	#N/A	C23 H24 O11	476.133	8.173	475.126	2.86695e+07	2.50164e+07	9.54529e+06	3.20545e+07	1.60752e+07	1.60735e+07	3.29632e+06	2.1378e+06	4.79978e+06	3.53262e+06	2.92275e+06	2.80892e+06	163006	157949	187660	209468	286673	908598	5.66988e+06	6.16683e+06	5.77247e+06	6.00088e+06	5.65962e+06	4.17697e+06	67249.4	66051.8	86585.6	60978.3	93956.2	91856.3	208237	161675	201166	194373
	m18190	C-hexosyl-chrysoeriol O-feruloylhexoside	-2.58055	1.84796e-08	2.34278	-2.1801	3.97986e-08	1.81122	#N/A	#N/A	#N/A	C38 H40 O19	800.22	5.325	801.228	580492	753845	702404	819044	651665	731635	195506	205205	215881	199109	214978	166616	158090	197654	186623	229328	180105	249656	259873	290891	380285	759512	267778	319413	1.04283e+06	1.06669e+06	811035	838307	962084	704999	1.35981e+06	1.25321e+06	1.12029e+06	1.04351e+06
	m427	Luteolin	5.29774	7.2e-06	2.65921	2.73487	0.000264812	1.38206	#N/A	#N/A	#N/A	C15 H10 O6	286.047	9.156	285.04	3.6349e+07	4.70506e+07	6.96674e+06	3.78091e+07	3.09202e+07	3.61689e+07	7.68646e+07	6.78912e+07	7.97745e+07	6.02111e+07	6.4715e+07	6.01527e+07	1.93294e+08	1.65489e+08	1.7832e+08	1.63401e+08	182583468	1.62901e+08	2.2329e+07	7.66253e+06	1.91016e+07	2.32308e+07	2.19188e+07	3.66267e+07	1.20282e+07	5.5477e+06	7.65384e+06	4.20282e+06	1.09068e+07	2.11913e+07	2.12747e+06	6.28174e+06	7.24782e+06	2.95238e+06
	m1033	di-C,C-pentosyl-luteolin	#N/A	#N/A	#N/A	3.16084	9.88e-06	1.13405	3.32752	8.2e-06	1.19708	C25 H26 O14	550.132	8.062	549.125	6.56651e+07	3.60468e+07	1.72125e+07	4.66311e+07	3.54094e+07	3.84616e+07	1.41927e+06	1.07495e+06	4.0803e+06	1.86524e+06	1.53336e+06	1.68334e+06	2.06177e+06	1.44438e+06	473792	1.44505e+06	1.13152e+06	1.39369e+06	5.13167e+06	3.54648e+06	4.62934e+06	1.34574e+06	4.33332e+06	4.86347e+06	186389	181778	210909	174718	207154	342391	259282	675708	546269	934588
	m13701	C-pentosyl-luteolin-C-hexoside	#N/A	#N/A	#N/A	-1.25733	0.00291884	1.27959	#N/A	#N/A	#N/A	C26 H28 O15	580.143	9.447	581.15	479157	498361	548965	564979	458002	608197	728952	522069	831408	318814	866064	526144	1.4343e+06	1.09921e+06	850053	1.57454e+06	1.39562e+06	1.77108e+06	673894	785773	395053	1.17992e+06	1.43205e+06	664857	1.90195e+06	1.74442e+06	1.3319e+06	703663	1.32376e+06	2.06267e+06	633051	2.30537e+06	2.74246e+06	2.8027e+06
	m3492	Nobiletin	#N/A	#N/A	#N/A	-3.55039	3.32525e-05	1.41039	#N/A	#N/A	#N/A	C21 H22 O8	402.131	12.373	403.138	530400	223178	429618	383559	574917	326380	418703	443366	299951	407753	502195	478008	1.06095e+07	1.48596e+07	8.13823e+06	8.81479e+06	8.72936e+06	2.95132e+07	215636	237257	398704	451632	228261	221492	2.30049e+06	5.46475e+06	3.11924e+06	3.37194e+06	9.0294e+06	6.58926e+06	2.65255e+06	3.57149e+06	3.6723e+06	3.29734e+06
	m8220	Demethylnobiletin	#N/A	#N/A	#N/A	#N/A	#N/A	#N/A	#N/A	#N/A	#N/A	C20 H20 O8	388.116	10.162	389.123	132933	172430	136103	295724	122039	206887	177165	128617	272119	111305	201821	229974	946075	487594	638302	652741	588210	734018	183819	170841	184579	102469	177047	320376	310731	311304	257602	334865	8.03282e+06	290061	1.61653e+06	2.87088e+06	805879	935269
	m1304	Selgin C-hexoside	2.27313	1.55e-05	1.19009	2.37773	0.000861058	1.27769	3.15791	0.000273417	1.65736	C22 H22 O12	478.111	9.067	477.103	1.14572e+07	1.54072e+07	7.02961e+06	1.19305e+07	1.06313e+07	1.077e+07	1.90501e+07	1.78996e+07	1.68889e+07	1.28166e+07	1.59598e+07	1.40897e+07	4.62507e+07	3.87224e+07	4.0054e+07	3.42835e+07	3.77498e+07	3.11829e+07	3.28273e+06	400320	1.1685e+06	1.17641e+06	1.01777e+06	486281	1.38475e+06	3.05731e+06	3.17431e+06	1.03228e+06	4.73446e+06	5.22406e+06	4.58531e+06	6.58966e+06	7.01816e+06	8.00651e+06
	m2550	Tangeritin	#N/A	#N/A	#N/A	-4.03627	1.4686e-06	1.60599	#N/A	#N/A	#N/A	C20 H20 O7	372.12	12.899	373.128	673362	319822	855812	365624	459280	915740	485989	493190	369781	424041	442418	513363	1.65986e+07	2.20968e+07	1.38113e+07	1.32483e+07	1.42116e+07	4.37482e+07	641191	567660	403450	358504	549927	582473	4.59465e+06	9.45962e+06	5.27448e+06	5.70308e+06	9.41139e+06	1.03289e+07	4.39722e+06	6.02426e+06	6.35633e+06	5.31713e+06
	m1624	3',4',5'-Tricetin 5-O-hexoside	#N/A	#N/A	#N/A	3.44756	1.49e-06	1.22495	#N/A	#N/A	#N/A		506.143	8.067	505.135	3.57364e+07	1.79383e+07	1.06205e+07	2.81559e+07	1.91137e+07	1.94561e+07	1.24091e+06	1.10668e+06	3.20469e+06	1.5791e+06	1.38656e+06	1.41021e+06	307668	217482	263718	297512	267825	299863	3.45829e+06	3.08183e+06	3.02823e+06	3.8371e+06	3.49959e+06	2.71955e+06	132415	131057	147639	123228	164866	210813	243923	340681	362233	300481
	m367	Tricin 5-O-hexoside	#N/A	#N/A	#N/A	3.90228	0.000636765	1.32566	#N/A	#N/A	#N/A	C23 H24 O12	492.127	8.165	491.119	2.33865e+08	1.88042e+08	8.30338e+07	1.72465e+08	1.51231e+08	1.51926e+08	9.62753e+06	6.03791e+06	1.90182e+07	1.03018e+07	9.70667e+06	8.96348e+06	367743	220527	873513	1.19888e+06	230691	1.59027e+06	2.76231e+07	2.20186e+07	2.92278e+07	2.88598e+07	3.01464e+07	2.37219e+07	114328	211935	193322	117132	3.25188e+06	368695	286782	3.59831e+06	1.44363e+06	1.60813e+06
	m160	Tricin	#N/A	#N/A	#N/A	#N/A	#N/A	#N/A	#N/A	#N/A	#N/A	C17 H14 O7	330.074	7.109	329.066	100512089	1.16975e+08	3.67789e+07	6.8175e+07	5.08434e+07	6.96714e+07	1.3534e+08	1.33946e+08	1.60609e+08	125335514	1.33563e+08	1.02545e+08	4.61826e+08	316146559	3.97836e+08	3.42797e+08	4.04096e+08	3.7929e+08	3.57554e+07	1.61014e+07	3.00691e+07	4.77641e+07	3.12932e+07	5.4094e+07	8.34111e+07	9.42977e+07	1.99858e+08	7.11828e+07	2.49437e+08	2.6433e+08	2.62255e+08	4.29349e+08	5.46337e+08	3.20366e+08
	m8667	Tricin 4'-O-(syringyl alcohol) ether	-2.84142	0.00162851	1.87243	#N/A	#N/A	#N/A	#N/A	#N/A	#N/A	C26 H24 O10	496.139	1.363	497.146	346718	261560	239337	301397	280033	414786	317955	1.27357e+06	1.79143e+06	1.12351e+06	1.93115e+06	1.70353e+06	156528	374433	618311	155243	236454	2.9772e+06	115570	116390	129599	129377	148628	131062	292457	955294	799164	237051	1.45639e+06	904357	7.85993e+06	2.19785e+06	4.99449e+06	5.68862e+06
	m19257	Tricin 4'-O-(beta-guaiacylglyceryl) ether	-1.81952	0.000490644	1.5748	-2.11525	0.0050094	1.47684	#N/A	#N/A	#N/A	C27 H26 O11	526.145	10.273	527.153	88820.8	85050.2	92506.2	88528.8	81193.3	93063.3	83312.8	87918.3	133795	90313.3	164951	75584.5	108747	101120	205308	240708	99580.4	265160	302190	260296	94804.5	182585	179163	283081	176615	559515	544328	161004	1.00016e+06	313395	437483	984760	781002	474705
	m19801	Tricin 4'-O-(beta-guaiacylglyceryl) ether 5-O-hexoside	#N/A	#N/A	#N/A	2.26671	3.87167e-05	2.23623	#N/A	#N/A	#N/A	C33 H36 O16	688.198	9.597	689.205	331232	227645	192602	415390	87300.3	138595	447875	407762	865678	423489	1.04449e+06	716663	193537	152370	208370	276522	157674	179935	118851	180774	133246	106267	118510	117022	112303	118623	126719	95396	193210	165419	128101	180218	183078	174795
	m8783	Moslosooflavone	-1.27214	6.82528e-07	1.54583	-1.14451	7.2176e-06	1.27778	-1.20864	0.000249784	1.30392	C17 H14 O5	298.084	10.807	299.091	2.67481e+06	2.93418e+06	1.42751e+06	2.47991e+06	2.16216e+06	2.28014e+06	1.14826e+06	1.41698e+06	1.18187e+06	1.06545e+06	1.17574e+06	1.06102e+06	2.11144e+06	2.00351e+06	2.00018e+06	2.15048e+06	1.97387e+06	2.16607e+06	6.25277e+06	4.83044e+06	3.3409e+06	4.91232e+06	7.30841e+06	5.6164e+06	2.7424e+06	2.14518e+06	2.45721e+06	2.11784e+06	2.93371e+06	3.18769e+06	5.22366e+06	5.69125e+06	5.11883e+06	4.14031e+06
	m7680	5-methoxyflavone	-2.37678	4.02132e-06	1.03111	-3.1928	0.000133062	1.26732	#N/A	#N/A	#N/A	C16 H12 O3	252.078	10.148	253.086	107129	82091.4	211871	120265	106770	145666	75660.6	79039.7	137802	83256.4	88420.9	312526	1.76916e+06	757549	1.00141e+06	1.46695e+06	949829	1.43695e+06	114512	152427	192839	178602	148479	136441	303703	928059	1.14578e+06	857871	1.7709e+06	2.09573e+06	3.36638e+06	7.79911e+06	7.69011e+06	6.37212e+06
	m964	7,8-Dihydroxyflavone	#N/A	#N/A	#N/A	#N/A	#N/A	#N/A	#N/A	#N/A	#N/A	C15 H10 O4	254.058	7.111	253.05	1.81134e+07	2.21392e+07	7.11955e+06	1.25003e+07	9.42243e+06	1.37845e+07	1.93618e+07	2.23559e+07	2.50098e+07	2.02132e+07	1.87265e+07	1.63599e+07	4.3714e+07	4.48572e+07	4.47087e+07	4.04063e+07	4.71485e+07	4.68382e+07	5.87632e+06	3.03948e+06	6.07808e+06	9.15055e+06	5.08729e+06	9.31115e+06	1.05694e+07	1.26142e+07	3.10696e+07	8.99216e+06	2.95302e+07	3.32624e+07	3.11829e+07	4.56826e+07	6.54811e+07	3.65096e+07
	m1445	Heptamethoxyflavone	#N/A	#N/A	#N/A	#N/A	#N/A	#N/A	1.63521	0.000258659	1.38477	C22 H24 O9	432.142	9.616	431.135	2.45422e+07	2.30034e+07	1.22652e+07	1.32222e+07	1.95459e+07	1.87407e+07	3.90435e+06	3.68792e+06	1.3396e+07	3.66609e+06	6.4746e+06	3.78463e+06	1.85694e+07	1.56096e+07	1.30773e+07	1.38031e+07	1.58514e+07	1.79481e+07	9.92667e+06	3.51235e+06	4.47583e+06	4.3445e+06	8.2728e+06	5.30433e+06	6.52735e+06	9.54584e+06	1.31568e+07	6.57577e+06	1.5235e+07	1.85232e+07	1.41284e+07	3.53668e+07	3.35171e+07	3.96246e+07
	m95	Tricin 5-O-hexoside derivative	4.31699	7.44924e-06	1.59484	#N/A	#N/A	#N/A	#N/A	#N/A	#N/A	C24 H22 O14	534.101	8.447	535.107	1596967424	1972525439	1321981799	1294968801	1107979673	2211358180	3.13115e+08	8.42966e+07	9.20964e+07	1.12473e+08	7.39424e+07	5.69694e+07	129131058	1.70062e+08	9.34749e+07	1.38749e+08	117895049	1.74554e+08	1.85044e+08	328918867	181401059	2.5893e+08	1.81939e+08	3.99267e+08	42623954	4.30002e+07	8.98537e+06	4.99871e+06	8.23866e+06	6.69104e+07	4.85695e+06	1.15154e+07	4.69338e+06	2.53455e+06
	m107	Scutellarin	#N/A	#N/A	#N/A	-2.71589	8.62e-05	1.72238	#N/A	#N/A	#N/A	C21 H18 O12	462.08	9.214	461.072	2.67152e+08	3.19082e+08	1.55511e+08	2.94665e+08	1.93999e+08	2.46082e+08	4.20884e+07	2.49848e+07	6.85108e+07	2.14206e+07	2.89609e+07	3.20284e+07	7.64377e+07	7.22282e+07	4.79057e+07	8.33275e+07	5.25743e+07	6.50039e+07	5.08117e+08	2.08409e+08	491754015	5.47543e+08	5.38105e+08	8.79248e+08	3.00475e+08	1.27564e+08	1.80349e+08	1.0979e+08	2.49414e+08	4.64625e+08	5.43428e+07	1.48013e+08	1.54493e+08	1.00137e+08
	m13174	Lonicerin	-2.27439	6.20207e-06	1.85166	-1.85083	8.90966e-09	1.40397	#N/A	#N/A	#N/A	C27 H30 O15	594.16	9.408	595.166	202849	242001	266222	217572	179368	206165	292780	271512	310005	267817	266181	221207	515217	520698	454892	450968	478450	462433	380087	407541	432979	641905	385341	457578	1.02187e+06	1.04809e+06	1.16881e+06	814556	856902	967518	3.56025e+06	1.97949e+06	2.21055e+06	2.09678e+06
Flavanones	m7936	Isosakuranin	#N/A	#N/A	#N/A	#N/A	#N/A	#N/A	#N/A	#N/A	#N/A	C22 H24 O10	448.137	9.06	447.129	301220	514023	486019	604600	377321	442999	402988	368773	597145	312357	552643	562801	1.45023e+06	1.06512e+06	1.15999e+06	1.02899e+06	1.40697e+06	1.41776e+06	321598	176271	133577	140115	225878	243704	323553	563192	691902	373798	2.50044e+06	687625	672632	2.30488e+06	2.17051e+06	2.61381e+06
	m10088	Isosakuranetin	1.09579	0.000213475	1.1379	#N/A	#N/A	#N/A	1.52459	9.21728e-05	1.34503	C16 H14 O5	286.084	10.638	287.091	1.08984e+06	833667	911087	804160	930583	1.81985e+06	430443	658544	639982	571517	819803	562325	1.32357e+06	905566	1.09733e+06	1.05352e+06	978085	1.57438e+06	382995	294324	485263	323556	392529	342075	239772	242477	384416	226083	5.60514e+06	338380	607659	829548	469846	439579
	m14791	Sakuranin	1.95795	0.000467176	1.16872	1.8708	0.00279792	1.07996	-4.08711	9.09404e-06	1.98107	C22 H24 O10	470.119	11.206	471.126	62667.5	70236.9	68073.1	64046.5	58857.3	64209	1.57612e+06	2.85754e+06	1.55619e+06	2.20654e+06	1.67377e+06	2.32954e+06	1.19543e+06	1.16957e+06	996224	1.09391e+06	920421	1.13126e+06	661542	820902	1.63958e+06	1.73154e+06	887396	854957	429688	174182	767311	233646	894203	836627	147940	338206	332120	164720
	m11515	Neohesperidin	1.49332	0.0441673	1.22369	#N/A	#N/A	#N/A	-1.0395	4.33e-06	1.04078	C28 H34 O15	610.19	9.687	609.183	239704	202922	206633	176875	237658	255636	187677	174353	310294	210951	223424	209690	191083	359468	125454	163689	153282	867999	541453	502817	396660	479516	388929	402723	64791.1	136935	57290.8	142395	198196	119270	88689.4	113476	85736.6	135065
	m5009	Methyl-Hesperidin	#N/A	#N/A	#N/A	#N/A	#N/A	#N/A	#N/A	#N/A	#N/A	C29 H38 O16	642.216	6.661	641.209	1.19016e+06	1.40554e+06	1.48408e+06	1.18858e+06	1.19139e+06	2.42052e+06	740627	1.12124e+06	1.35987e+06	841737	904524	664189	3.38108e+06	1.96784e+06	3.32332e+06	3.3114e+06	3.31552e+06	3.59439e+06	1.22592e+06	1.04512e+06	540322	831215	815121	1.16465e+06	824823	1.20115e+06	1.52508e+06	1.21883e+06	1.86843e+06	3.14951e+06	1.40012e+06	3.63419e+06	5.87586e+06	2.96603e+06
	m389	Hesperetin 5-O-glucoside	#N/A	#N/A	#N/A	4.66149	8.89e-07	1.21913	#N/A	#N/A	#N/A	C22 H24 O11	464.132	7.872	463.125	223871199	1.80134e+08	9.9956e+07	1.95378e+08	1.60888e+08	140753749	1.13047e+07	7.38256e+06	2.61344e+07	8.77535e+06	1.03302e+07	1.08587e+07	831639	621424	761082	1.065e+06	852358	885079	1.0361e+08	5.40489e+07	9.05967e+07	7.25691e+07	8.12138e+07	1.01615e+08	467689	442099	581886	380733	433714	648975	753418	1.17214e+06	935691	817578
	m1672	Neohesperidin dihydrochalcone	2.308	9.79e-05	1.17532	2.16043	0.00246663	1.16262	3.26837	0.000902946	1.42666	C28 H36 O15	612.206	7.827	611.199	8.37262e+06	2.406e+06	7.03768e+06	1.34413e+06	6.31577e+06	1.54153e+07	4.56032e+06	6.56574e+06	8.37809e+06	3.17011e+06	8.73898e+06	5.26934e+06	2.83796e+07	1.46916e+07	2.46866e+07	1.61777e+07	2.03626e+07	3.15982e+07	1.40921e+06	1.22652e+06	323263	361211	374725	548881	588098	419360	1.91311e+06	512216	1.80982e+06	2.96288e+06	1.62814e+06	4.44471e+06	6.39895e+06	5.43054e+06
	m12053	Hesperetin	#N/A	#N/A	#N/A	#N/A	#N/A	#N/A	#N/A	#N/A	#N/A	C16 H14 O6	302.079	9.828	303.086	384038	333744	838211	537596	423711	875711	285496	467923	597507	530432	636045	470974	2.27275e+06	1.82196e+06	3.747e+06	2.42153e+06	1.78662e+06	4.1719e+06	807186	772162	761023	685277	608831	710130	603056	955363	834904	632626	705449	1.10334e+06	934381	1.6734e+06	3.17544e+06	2.26045e+06
	m158	Naringenin	#N/A	#N/A	#N/A	#N/A	#N/A	#N/A	#N/A	#N/A	#N/A	C15 H12 O5	272.068	6.978	271.061	4.23759e+07	162117552	5.18752e+07	8.98782e+07	5.31113e+07	4.3677e+07	1.52017e+08	1.61303e+08	2.24019e+08	1.54447e+08	1.71997e+08	1.36891e+08	4.91253e+08	3.28669e+08	4.73772e+08	4.37731e+08	3.42826e+08	3.49094e+08	2.4746e+07	2.56717e+07	5.64861e+07	5.66842e+07	3.81049e+07	7.37067e+07	1.006e+08	1.15951e+08	2.1289e+08	7.25657e+07	1.68452e+08	3.06044e+08	1.35348e+08	4.84583e+08	5.59606e+08	3.16522e+08
	m2225	O-methylnaringenin C-pentoside	#N/A	#N/A	#N/A	#N/A	#N/A	#N/A	1.40851	3.83832e-07	1.37077	C21 H22 O9	418.126	9.566	419.134	2.0297e+07	2.22521e+07	1.64171e+07	2.28739e+07	1.65284e+07	1.7345e+07	1.68039e+07	1.53648e+07	1.53199e+07	1.58586e+07	1.7291e+07	1.69569e+07	4.39066e+07	4.61222e+07	4.90663e+07	4.11665e+07	4.2334e+07	4.41755e+07	7.71028e+06	5.64732e+06	6.98245e+06	8.29859e+06	7.06406e+06	7.88655e+06	1.74129e+07	1.17324e+07	1.98115e+07	1.36307e+07	2.31195e+07	2.53928e+07	3.86507e+07	3.51178e+07	3.96415e+07	2.68407e+07
	m1857	Naringin	-1.50546	3.35e-09	1.32001	-1.78695	6.04e-06	1.5005	#N/A	#N/A	#N/A	C27 H32 O14	580.179	9.587	579.172	3.49845e+06	3.65898e+06	2.34118e+06	3.90019e+06	3.04486e+06	2.63397e+06	4.01361e+06	3.66408e+06	4.79153e+06	3.21328e+06	3.79628e+06	2.68423e+06	8.12768e+06	8.41367e+06	9.38711e+06	7.31905e+06	8.76271e+06	9.50195e+06	6.63011e+06	4.13628e+06	3.96869e+06	6.44387e+06	5.91869e+06	8.25187e+06	1.17913e+07	9.13211e+06	1.42557e+07	9.16268e+06	1.53291e+07	1.681e+07	2.53064e+07	2.54611e+07	2.72167e+07	2.12833e+07
	m4889	Naringin dihydrochalcone	-4.41717	2.91e-08	1.80313	-4.63273	9.2e-09	1.82534	-3.22051	3e-08	1.22665	C27 H34 O14	582.195	10.23	581.188	108489	94658.9	60788.6	70505.5	104833	110563	149253	154491	89636	92773.3	109438	65567	257021	232949	328534	412157	184921	236027	650914	915075	744019	890215	870477	1.05444e+06	2.66874e+06	2.13674e+06	2.89938e+06	1.9128e+06	3.47569e+06	3.30868e+06	7.50606e+06	5.05346e+06	6.00301e+06	5.35681e+06
	m732	Pinocembrin	-1.30545	1.00625e-08	1.44953	-1.31577	9.32068e-07	1.34275	-1.7415	0.000199823	1.65728	C15 H12 O4	256.073	10.805	257.081	3.14185e+07	4.44e+07	3.30709e+07	4.05309e+07	2.71058e+07	3.37822e+07	2.87389e+07	3.55253e+07	3.14066e+07	2.7815e+07	3.20348e+07	2.53259e+07	5.75368e+07	5.33274e+07	5.69181e+07	6.24193e+07	5.3845e+07	6.76154e+07	1.42357e+08	1.03304e+08	6.4413e+07	8.91649e+07	1.87461e+08	1.16533e+08	7.72919e+07	6.24319e+07	7.18779e+07	6.24206e+07	9.05358e+07	8.56318e+07	1.5581e+08	1.50338e+08	1.54295e+08	1.22404e+08
	m4	Eriodictyol-7-O-glucoside	#N/A	#N/A	#N/A	5.82261	1.94008e-06	1.43054	#N/A	#N/A	#N/A	C21 H22 O11	450.115	8.067	433.112	24897834426	23076399059	16108684062	21963527031	17730934968	19750649518	4490352166	3681747475	5465246589	4662409389	4328417368	3741776723	1.03564e+08	7.69153e+07	7.71655e+07	1.04903e+08	8.09731e+07	9.21568e+07	15908181053	11110512777	14214660121	14677445143	14041762062	14238659384	6.86133e+07	4.52834e+07	8.65259e+07	3.45784e+07	8.16307e+07	1.49308e+08	1.73965e+08	6.63303e+07	4.32188e+07	8.53472e+07
	m529	Eriodictyol O-malonylhexoside	#N/A	#N/A	#N/A	3.57358	5.68485e-08	1.35606	#N/A	#N/A	#N/A	C24 H24 O14	536.116	8.577	537.123	2.79868e+08	2.02798e+08	1.40574e+08	2.28889e+08	2.05276e+08	166718587	2.04632e+07	1.80623e+07	2.81708e+07	2.64379e+07	2.24812e+07	1.9699e+07	7.19197e+06	4.02184e+06	5.36838e+06	5.90185e+06	4.45361e+06	6.89787e+06	5.50296e+07	3.97119e+07	6.07465e+07	5.98414e+07	5.80842e+07	4.88685e+07	1.21865e+06	1.67324e+06	2.22427e+06	2.07006e+06	1.50637e+06	2.67295e+06	1.77127e+06	4.19262e+06	6.0638e+06	5.08137e+06
	m7815	Phellodensin F	-2.99501	0.00148149	1.51321	-3.2284	6.39027e-06	1.62056	-2.64831	1.43676e-05	1.2999	C26 H30 O10	502.184	6.833	503.191	154569	204015	280746	146877	119604	353625	182428	318802	300538	190276	456975	161337	737632	391444	553109	850699	701339	748931	1.61915e+06	1.39512e+06	748532	1.92049e+06	751953	1.46059e+06	1.74494e+06	2.06772e+06	3.35439e+06	1.16776e+06	2.34192e+06	4.41599e+06	956349	3.10229e+06	7.90477e+06	7.70213e+06
	m3841	Isoxanthohumol	#N/A	#N/A	#N/A	#N/A	#N/A	#N/A	#N/A	#N/A	#N/A	C21 H22 O5	354.147	9.916	355.154	1.0136e+06	545979	823998	543680	546639	1.50202e+06	1.20826e+06	1.58805e+06	2.37354e+06	840450	2.06607e+06	1.9411e+06	1.07861e+07	5.53117e+06	1.08151e+07	1.00554e+07	7.58544e+06	1.35822e+07	1.78343e+06	2.05424e+06	537328	1.19241e+06	982875	2.26515e+06	2.94341e+06	5.21669e+06	5.54859e+06	3.55843e+06	2.54119e+06	1.085e+07	6.83382e+06	1.72227e+07	2.23916e+07	2.01779e+07
	m824	Prunin	#N/A	#N/A	#N/A	2.45976	0.00510866	1.07027	#N/A	#N/A	#N/A	C21 H22 O10	434.122	8.36	433.115	8.21178e+07	5.23265e+07	3.34967e+07	8.98115e+07	7.2565e+07	8.44821e+07	9.00801e+06	7.47868e+06	1.30678e+07	7.71006e+06	9.48044e+06	7.50576e+06	802643	516032	560447	774333	1.50603e+06	751340	3.89562e+07	2.98648e+07	3.80063e+07	4.58435e+07	3.5165e+07	4.16719e+07	4.98119e+06	290184	451263	321614	583016	3.23423e+06	656658	655757	760578	697950
	m32	Taxifolin	5.23902	2.83183e-09	1.79301	5.47219	2.41568e-07	1.74766	5.25612	9.17677e-11	1.59611	C15 H12 O7	304.058	9.363	305.065	1618140605	2112774762	1177978640	1728280621	1366269188	1585371659	3030437704	2684993380	2254813167	2614497297	2618286544	2037734537	5891499952	5705782649	5768162958	5278712989	5542547916	5317821026	3.43149e+07	2.87074e+07	4.4619e+07	4.12863e+07	4.55953e+07	5.63861e+07	4.373e+07	3.37467e+07	8.21157e+07	4.0769e+07	5.77441e+07	8.52267e+07	1.2168e+08	1.28228e+08	1.85172e+08	1.5764e+08
Flavonols	m3287	Casticin	-2.32063	3.44726e-09	1.57253	-2.45599	6.70194e-06	1.50423	#N/A	#N/A	#N/A	C19 H18 O8	374.1	6.83	375.107	1.88673e+06	1.68379e+06	1.69292e+06	1.40853e+06	1.39681e+06	1.88613e+06	2.44708e+06	2.18925e+06	1.92668e+06	2.89165e+06	1.9655e+06	1.98903e+06	5.21718e+06	3.94992e+06	4.40433e+06	4.57018e+06	5.38615e+06	5.99061e+06	2.27518e+06	2.91288e+06	2.59304e+06	2.33993e+06	2.65559e+06	2.59461e+06	8.40349e+06	9.89077e+06	1.7904e+07	8.75921e+06	1.21533e+07	1.64638e+07	2.19048e+07	2.52972e+07	2.14009e+07	2.23846e+07
	m1135	Syringetin	#N/A	#N/A	#N/A	#N/A	#N/A	#N/A	#N/A	#N/A	#N/A	C17 H14 O8	346.069	6.975	345.061	5.39711e+06	5.94e+06	3.46058e+06	4.52552e+06	2.86102e+06	4.44562e+06	6.45715e+06	4.2909e+06	7.28517e+06	4.50932e+06	5.92533e+06	4.90012e+06	2.81166e+07	4.08173e+07	4.33488e+07	2.91414e+07	2.80829e+07	2.93645e+07	3.43495e+06	3.0434e+06	5.22051e+06	6.89904e+06	4.15913e+06	6.47205e+06	1.28555e+07	1.1387e+07	1.36602e+07	1.03283e+07	1.67385e+07	1.12836e+07	1.97404e+07	2.6477e+07	5.36826e+07	2.15071e+07
	m11405	Syringetin-3-O-glucoside	-4.13026	0.000435182	2.2912	-2.36855	0.00737859	1.10194	#N/A	#N/A	#N/A	C23 H24 O13	508.122	9.847	509.129	84281.9	89569.9	103702	83573	107008	161464	89157.2	88605.2	87560.4	100373	108434	79716.7	111036	86867	97005.2	141627	92285.4	167059	171762	169667	148307	196906	161518	137219	216839	470069	650503	190995	162211	1.16957e+06	299800	1.82567e+06	2.2384e+06	4.0948e+06
	m579	Quercetin_3-glucoside	#N/A	#N/A	#N/A	-1.98317	0.00493051	1.61015	#N/A	#N/A	#N/A	C21 H20 O12	464.096	9.329	463.088	5.46961e+07	6.32769e+07	3.7542e+07	6.0334e+07	5.28763e+07	57860586	1.35624e+07	6.41177e+06	2.36671e+07	4.88613e+06	8.57638e+06	1.08861e+07	5.86536e+07	4.14359e+07	2.40288e+07	1.8565e+07	3.67548e+07	3.70802e+07	3.96276e+07	1.44173e+07	2.65439e+07	4.88456e+07	4.22735e+07	4.41418e+07	4.50396e+07	3.65234e+07	1.12869e+07	2.83945e+07	6.76299e+07	7.9931e+07	2.28988e+07	1.14831e+08	6.18945e+07	6.73082e+07
	m997	Quercitrin	#N/A	#N/A	#N/A	#N/A	#N/A	#N/A	4.47332	4.5e-09	2.00621	C21 H20 O11	448.1	10.239	447.093	2.31566e+07	2.63615e+07	2.19754e+07	2.18526e+07	2.20578e+07	2.52071e+07	1.59998e+07	1.2643e+07	1.77654e+07	1.09573e+07	1.14103e+07	1.05802e+07	5.20964e+07	4.56301e+07	5.57172e+07	6.7463e+07	5.4178e+07	6.33109e+07	1.03816e+06	729412	1.14395e+06	1.16344e+06	1.02231e+06	1.23291e+06	2.19969e+06	2.86772e+06	2.81162e+06	2.14152e+06	4.44192e+06	3.58838e+06	1.33378e+07	1.9755e+07	2.00427e+07	1.81825e+07
	m651	Quercetin-3-O-beta-glucopyranosyl-6'-acetate	#N/A	#N/A	#N/A	1.94158	0.000621955	1.04394	3.54475	4.01e-07	1.82826	C23 H22 O13	506.106	9.151	505.099	1.06229e+08	1.10574e+08	4.09593e+07	8.49966e+07	6.60947e+07	9.98337e+07	1.13203e+07	1.69737e+07	1.55984e+07	6.24113e+06	5.80385e+06	7.72935e+06	1.85419e+07	1.51807e+07	1.18896e+07	1.68766e+07	2.03483e+07	1.61873e+07	7.75209e+06	4.87942e+06	4.70325e+06	8.3201e+06	6.29873e+06	1.16353e+07	2.03738e+06	2.02212e+06	2.65754e+06	1.21727e+06	4.71774e+06	3.92235e+06	1.33694e+06	6.0186e+06	7.41246e+06	7.44008e+06
	m299	Quercetin-O-glucoside	#N/A	#N/A	#N/A	3.12164	6.8231e-06	1.1795	#N/A	#N/A	#N/A	C21 H20 O12	464.095	6.888	463.088	3.51862e+07	3.66882e+07	2.30151e+07	2.91159e+07	2.0055e+07	2.78536e+07	4.25942e+07	1.93197e+07	4.75898e+07	2.92512e+07	3.725e+07	2.44717e+07	1.62981e+08	1.12292e+08	1.9124e+08	1.77059e+08	121432674	1.6204e+08	2.74201e+07	1.83151e+07	2.60123e+07	3.19528e+07	2.20908e+07	3.89208e+07	6.90372e+07	6.49299e+07	8.31589e+07	5.83271e+07	3.9022e+07	7.99651e+07	1.4319e+08	248801325	1.83971e+08	1.64913e+08
	m482	Quercetin 3-alpha-L-arabinofuranoside (Avicularin)	6.67584	1.2e-08	1.82544	7.00662	8.15e-10	1.83365	6.26657	5.71e-08	1.56925	C20 H18 O11	434.085	9.654	433.077	6.31699e+07	1.24627e+08	4.76699e+07	1.09558e+08	7.94149e+07	7.75202e+07	6.85352e+07	3.15895e+07	6.31355e+07	2.61025e+07	4.12987e+07	4.90827e+07	1.63357e+08	120320528	6.9494e+07	1.27208e+08	1.01084e+08	1.12908e+08	1.28851e+06	1.19657e+06	1.09668e+06	1.09315e+06	920469	924531	407973	206373	282792	271403	605905	401056	1.1607e+06	706979	672994	1.76692e+06
	m153	Quercetin	#N/A	#N/A	#N/A	-3.01762	4.39351e-06	2.43081	#N/A	#N/A	#N/A	C15 H10 O7	302.042	9.416	303.05	3.04852e+08	3.8205e+08	2.30481e+08	3.48233e+08	2.5268e+08	2.53032e+08	1.65362e+08	7.76225e+07	140732281	5.57149e+07	7.87004e+07	6.9706e+07	3.89355e+08	4.33904e+08	2.38621e+08	3.34536e+08	2.86591e+08	3.28095e+08	3.25866e+08	1.70212e+08	3.88435e+08	6.19485e+08	4.35808e+08	5.31392e+08	9.2338e+08	6.95665e+08	5.75695e+08	4.25793e+08	8.66604e+08	1273348826	3.30644e+08	1011686625	8.52138e+08	6.0964e+08
	m9162	Quercetin-3,4'-O-di-beta-glucopyranoside	#N/A	#N/A	#N/A	-2.40903	0.000139386	1.76403	#N/A	#N/A	#N/A	C27 H30 O17	626.149	7.626	627.156	493394	955936	559982	699329	1.0834e+06	506883	154615	192480	335529	144109	147674	124460	1.06709e+06	1.16528e+06	430696	770966	615171	916801	486233	284227	372695	541308	600345	331195	984956	1.26809e+06	549542	396997	1.20542e+06	1.43126e+06	492713	5.82424e+06	1.06257e+06	2.23353e+06
	m915	Isoquercitrin	#N/A	#N/A	#N/A	-1.16317	2.85891e-06	1.12901	#N/A	#N/A	#N/A	C21 H20 O12	464.095	6.925	465.103	2.21318e+07	1.78604e+07	2.08016e+07	2.29678e+07	1.9492e+07	1.88234e+07	3.31441e+07	3.01402e+07	2.74277e+07	3.13297e+07	3.32572e+07	3.11724e+07	7.0925e+07	8.83095e+07	8.04869e+07	7.7192e+07	6.90985e+07	6.90747e+07	2.11213e+07	1.19947e+07	1.84506e+07	3.13257e+07	2.16041e+07	3.25423e+07	8.34225e+07	6.15358e+07	6.64738e+07	6.2574e+07	6.23539e+07	8.12395e+07	9.62009e+07	1.24269e+08	8.22226e+07	7.63751e+07
	m4800	Dihydromyricetin	#N/A	#N/A	#N/A	#N/A	#N/A	#N/A	#N/A	#N/A	#N/A	C15 H12 O8	320.053	7.424	319.046	3.96896e+06	6.55928e+06	2.12474e+06	6.76312e+06	2.00237e+06	4.68133e+06	456723	193237	274046	114017	146335	156599	323792	546323	294445	359277	292831	491871	2.67452e+06	1.22168e+06	927755	1.33409e+06	3.8035e+06	5.22213e+06	320521	395922	307479	166859	387654	992938	199439	737110	606191	293178
	m6282	myricetin 3-O-beta-D-galactopyranoside	#N/A	#N/A	#N/A	#N/A	#N/A	#N/A	3.76653	5.33e-06	2.252	C21 H20 O13	480.091	8.137	479.083	3.35081e+06	4.15252e+06	1.57338e+06	2.18592e+06	1.55143e+06	2.19633e+06	343225	238837	525831	219205	330550	268112	635794	210005	317020	825758	274466	319835	219191	150989	167824	199286	183378	182279	105772	104687	124123	98432.7	131692	168395	194842	272131	289347	331507
	m18023	Myricetin 3-O-galactoside	#N/A	#N/A	#N/A	#N/A	#N/A	#N/A	3.55008	3.96364e-06	2.30402	C21 H20 O13	480.091	10.071	481.098	1.36275e+06	1.50472e+06	818474	834228	973895	1.51984e+06	94311.2	92632.5	89577.8	95864.6	107066	86026.7	120638	109188	109497	110273	109165	125250	104131	96007.4	100084	97556	104702	96314.4	97170.8	99301.3	103252	90903.7	102961	120556	97489.2	130164	133912	135995
	m8710	Myricetin	#N/A	#N/A	#N/A	#N/A	#N/A	#N/A	4.47667	1.413e-06	2.33609	C15 H10 O8	318.037	8.299	319.045	7.41521e+06	6.24491e+06	3.26247e+06	3.38838e+06	3.08135e+06	2.42625e+06	760281	493278	1.08669e+06	611627	783405	468765	192144	192565	191610	176819	209892	233406	415052	100938	103479	165625	115442	259096	328463	211914	245675	100816	259047	506265	160486	361416	310495	341363
	m7966	Dihydrokaempferol	#N/A	#N/A	#N/A	#N/A	#N/A	#N/A	1.1919	0.000189142	1.59461	C15 H12 O6	288.063	9.043	287.056	2.48197e+06	2.20936e+06	1.27519e+06	1.77584e+06	1.66861e+06	1.74502e+06	1.00868e+06	613555	1.3146e+06	568253	649269	799421	1.25869e+06	1.4218e+06	1.17597e+06	1.14435e+06	1.56954e+06	2.31567e+06	827895	471240	924786	799769	909839	949745	1.01481e+06	1.00505e+06	834454	625925	1.20989e+06	1.08372e+06	1.82445e+06	2.3064e+06	2.03145e+06	2.01356e+06
	m252	Kaempferol	#N/A	#N/A	#N/A	-1.68697	0.00100877	1.6422	#N/A	#N/A	#N/A	C15 H10 O6	286.048	9.946	287.055	3.14885e+08	3.32513e+08	2.259e+08	344246083	2.52745e+08	2.97514e+08	5.99292e+07	9.23654e+07	1.57299e+08	4.04891e+07	9.74604e+07	7.26577e+07	2.62071e+08	1.76122e+08	1.8471e+08	3.07101e+08	1.38005e+08	2.71493e+08	4.56158e+08	2.1934e+08	3.79354e+08	5.00165e+08	4.54547e+08	6.56093e+08	3.05344e+08	2.18317e+08	2.14083e+08	1.43773e+08	2.83059e+08	5.10362e+08	9.55951e+07	3.3548e+08	3.76526e+08	3.96756e+08
	m15588	Kaempferol-3-gentiobioside	#N/A	#N/A	#N/A	#N/A	#N/A	#N/A	2.54744	1.15163e-08	2.02934	C27 H30 O16	610.151	9.926	611.158	2.20775e+06	1.82038e+06	1.8979e+06	2.10538e+06	2.42737e+06	1.70122e+06	411070	209462	435890	293086	297199	403951	989792	832629	532309	870282	745097	643961	395962	301071	300570	270843	416502	395125	164125	239201	297279	276411	388504	569525	385272	731387	1.50029e+06	1.37175e+06
	m6525	Laricitrin	#N/A	#N/A	#N/A	1.03421	0.00312406	1.14803	-1.13687	4.75e-05	1.15971	C16 H12 O8	332.052	1.28	331.045	1.092e+06	1.3355e+06	1.8401e+06	1.77571e+06	1.20663e+06	1.62999e+06	3.02026e+06	3.53062e+06	4.69239e+06	2.79556e+06	3.8461e+06	3.47072e+06	932480	885331	1.29608e+06	869674	1.08735e+06	1.17032e+06	3.24495e+06	4.04038e+06	2.75451e+06	3.03609e+06	3.31172e+06	3.13964e+06	2.35411e+06	971807	1.54124e+06	1.44664e+06	2.79022e+06	1.32356e+06	804453	799713	751349	540045
	m5949	Morin	#N/A	#N/A	#N/A	#N/A	#N/A	#N/A	1.80416	0.0001799	2.02418	C15 H10 O7	302.042	8.959	303.05	9.43935e+06	7.82587e+06	7.35875e+06	8.68572e+06	9.69419e+06	8.32843e+06	3.23508e+06	2.68571e+06	6.18203e+06	3.05033e+06	3.97259e+06	3.3801e+06	9.76847e+06	9.23012e+06	3.71966e+06	7.302e+06	5.93309e+06	6.3041e+06	1.9802e+06	1.66801e+06	1.75903e+06	3.74265e+06	3.615e+06	1.93402e+06	4.46126e+06	3.0341e+06	3.14123e+06	1.9865e+06	4.77327e+06	5.5965e+06	1.99826e+06	1.16094e+07	5.5604e+06	5.42113e+06
	m6077	Rhamnetin	#N/A	#N/A	#N/A	-1.61797	0.000420692	1.49921	-1.84994	0.00120241	1.64459	C16 H12 O7	316.058	10.695	315.051	523925	1.09397e+06	672661	672764	501683	821934	717134	537365	661995	604385	572507	607643	435069	663111	557990	516566	611675	381561	3.29614e+06	981615	1.88255e+06	1.96273e+06	3.08558e+06	4.24518e+06	1.69559e+06	1.27851e+06	1.28367e+06	1.73666e+06	2.08351e+06	3.28211e+06	436359	737261	761435	666971
	m3792	Juglalin	4.24404	0.00053964	1.64324	5.43608	1.24e-08	1.68874	5.83288	5.34e-10	1.76609	C20 H18 O10	418.09	10.139	417.083	6.19284e+06	9.51988e+06	4.1357e+06	9.41321e+06	7.07401e+06	6.69083e+06	3.46673e+06	2.37604e+06	4.57755e+06	1.92326e+06	2.13911e+06	3.71522e+06	9.64745e+06	5.81635e+06	5.11129e+06	7.00359e+06	5.58461e+06	5.91519e+06	139085	84398.1	116391	87067.6	163910	164005	59825.1	56990.8	62367.7	72661.6	68073.3	100420	75044.3	84780.2	782472	897734
	m6309	Deguelin	#N/A	#N/A	#N/A	4.72955	1.18e-06	1.67995	#N/A	#N/A	#N/A	C23 H22 O6	394.142	9.905	393.135	3.72899e+06	2.8459e+06	4.35771e+06	2.11253e+06	3.56021e+06	3.4566e+06	1.09556e+06	1.18927e+06	2.4148e+06	955029	1.58656e+06	1.43865e+06	75610.9	68846.9	69590.9	66617.3	66267.9	67293.9	3.52479e+06	2.07084e+06	1.53786e+06	534975	1.29711e+06	1.18391e+06	52838.7	54648.1	57608.3	48759.9	54400.5	58918	66479.1	74503.2	78137.3	85825.9
	m6838	Robinetin	-2.12158	0.000804169	1.32415	2.63144	1.13394e-05	1.65386	2.9864	7.05359e-12	1.75357	C15 H10 O7	302.042	8.768	303.049	9.40673e+06	1.0424e+07	1.07382e+07	8.62916e+06	1.03768e+07	1.12114e+07	6.70739e+06	5.1785e+06	9.70394e+06	5.97365e+06	8.12948e+06	7.19407e+06	983848	793825	710323	630701	732138	855972	1.47015e+06	1.22728e+06	1.118e+06	1.18092e+06	1.2795e+06	1.3944e+06	1.13342e+06	1.23315e+06	909242	657134	843635	2.14465e+06	1.18162e+06	3.17457e+06	3.90373e+06	5.08868e+06
	m77	Miquelianin	-1.30173	0.00103155	1.02209	-3.19175	4.79977e-06	2.43597	#N/A	#N/A	#N/A	C21 H18 O13	478.074	9.407	479.082	4.10876e+08	8.03467e+08	5.32654e+08	7.36826e+08	5.58875e+08	5.62908e+08	399558778	1.69265e+08	278915654	1.15166e+08	1.49526e+08	1.45485e+08	7.7675e+08	9.41637e+08	5.35123e+08	6.50505e+08	5.61e+08	6.10007e+08	6.74387e+08	4.12075e+08	8.99431e+08	1419705621	9.62205e+08	1234154003	2434847401	1809474196	1265737075	1077438766	1936285090	2970059764	8.27448e+08	2298476592	2115340616	1366126649
	m1366	Isorhamnetin	#N/A	#N/A	#N/A	-1.79125	0.000277599	1.92105	#N/A	#N/A	#N/A	C16 H12 O7	316.058	10	317.065	2.94846e+07	6.60572e+07	2.89076e+07	3.28484e+07	2.78806e+07	3.42013e+07	2.91857e+07	1.64684e+07	2.03963e+07	1.29652e+07	1.10572e+07	9.85873e+06	5.73632e+07	6.53073e+07	4.19521e+07	5.30695e+07	4.54466e+07	4.66393e+07	1.86499e+07	9.16606e+06	2.45568e+07	2.6115e+07	2.18789e+07	2.8974e+07	5.5363e+07	4.20081e+07	3.24346e+07	4.73216e+07	8.94319e+07	7.93194e+07	2.33775e+07	4.88513e+07	6.37658e+07	4.21541e+07
	m5877	Galangin	#N/A	#N/A	#N/A	#N/A	#N/A	#N/A	1.53313	1.11395e-05	1.92313	C15 H10 O5	270.053	10.136	271.06	1.24501e+07	1.35892e+07	8.18695e+06	1.40841e+07	8.79791e+06	1.14664e+07	3.5958e+06	3.0124e+06	3.80632e+06	3.39265e+06	3.63071e+06	3.08481e+06	4.49364e+06	5.19318e+06	4.57832e+06	4.96997e+06	4.72812e+06	5.51413e+06	4.2156e+06	3.33372e+06	3.47844e+06	4.03037e+06	3.95263e+06	4.6836e+06	2.86963e+06	2.51058e+06	2.94179e+06	2.00067e+06	2.99524e+06	3.55058e+06	5.42204e+06	4.61131e+06	5.24419e+06	3.8964e+06
	m1292	Trifolin	4.97808	0.00302833	2.03899	#N/A	#N/A	#N/A	#N/A	#N/A	#N/A	C21 H20 O11	448.1	9.763	449.107	4.12876e+07	2.92193e+07	2.49131e+07	3.22352e+07	2.96715e+07	3.14349e+07	2.63285e+06	1.71995e+06	4.31382e+07	1.66621e+06	2.55822e+06	2.46648e+06	7.64062e+07	2.30213e+06	5.59302e+07	9.7555e+07	4.09234e+07	8.63952e+07	1.1854e+07	6.95198e+06	7.81666e+06	7.99831e+06	6.98688e+06	9.97091e+06	2.31236e+07	1.78044e+06	2.22222e+07	878064	1.79381e+06	2.39361e+06	1.15827e+06	2.21631e+06	2.0185e+06	2.10718e+06
Chalcones	m6632	Flavokawain A	-2.3319	8.47919e-05	1.16418	-2.51969	0.000122541	1.17474	#N/A	#N/A	#N/A	C18 H18 O5	314.115	10.271	315.123	259160	170565	188108	205131	159105	163723	289276	378167	371336	116547	448003	338349	1.71091e+06	885704	1.65677e+06	1.86484e+06	1.1514e+06	1.6599e+06	464245	480478	199017	417238	253903	440262	942678	2.06827e+06	2.15464e+06	1.17761e+06	1.21425e+06	3.57728e+06	2.84948e+06	6.68893e+06	1.02126e+07	9.49616e+06
	m10098	Flavokawain B	#N/A	#N/A	#N/A	-2.80302	5.72633e-08	1.5995	#N/A	#N/A	#N/A	C17 H16 O4	284.105	6.787	285.112	316603	213251	337263	216436	200913	285185	217170	339149	334632	245256	340198	264278	1.49191e+06	1.42411e+06	1.81467e+06	1.39469e+06	1.7175e+06	1.93481e+06	649352	616927	511809	527490	421915	372441	1.94155e+06	1.8402e+06	2.41899e+06	1.40086e+06	1.74798e+06	2.79862e+06	3.01049e+06	4.57977e+06	5.05898e+06	4.31365e+06
	m7313	Retrochalcone	#N/A	#N/A	#N/A	#N/A	#N/A	#N/A	#N/A	#N/A	#N/A	C16 H14 O4	270.095	7.872	271.101	3.41461e+06	2.27295e+06	4.70104e+06	3.2932e+06	2.93003e+06	3.06386e+06	4.91005e+06	5.09556e+06	3.76354e+06	5.32059e+06	4.77437e+06	4.53688e+06	6.9059e+06	7.15849e+06	8.57939e+06	8.96758e+06	7.18504e+06	7.33526e+06	2.65099e+06	2.85805e+06	3.18487e+06	2.69761e+06	2.85998e+06	2.61535e+06	5.36405e+06	6.30515e+06	5.91875e+06	4.9818e+06	9.02583e+06	4.89749e+06	9.20734e+06	8.46396e+06	6.87381e+06	6.5742e+06
	m4444	Phloretin (Dihydrochalcone)	#N/A	#N/A	#N/A	#N/A	#N/A	#N/A	#N/A	#N/A	#N/A	C15 H14 O5	274.084	10.371	275.091	17864861	2.03323e+07	1.42447e+07	1.97467e+07	1.32328e+07	1.29016e+07	3.98247e+06	4.65692e+06	4.26869e+06	4.06164e+06	4.04677e+06	2.96547e+06	6.29752e+06	5.81921e+06	8.52812e+06	1.04755e+07	8.30596e+06	9.522e+06	8.45178e+06	9.18719e+06	6.60416e+06	9.33779e+06	8.88215e+06	7.02649e+06	5.76044e+06	6.17251e+06	5.5672e+06	7.96526e+06	9.61306e+06	7.49931e+06	1.64099e+07	1.40148e+07	1.37376e+07	9.6462e+06
	m10533	Phlorobenzophenone	1.23169	3.94685e-06	1.765	1.07245	2.11511e-06	1.41498	#N/A	#N/A	#N/A	C13 H10 O4	230.058	8.665	231.065	1.64535e+06	2.18403e+06	1.88546e+06	1.95882e+06	1.80541e+06	2.10007e+06	2.04088e+06	2.10841e+06	2.27952e+06	2.2952e+06	2.23229e+06	1.77908e+06	3.50983e+06	3.41208e+06	3.41371e+06	3.67237e+06	3.3672e+06	3.73194e+06	3.21875e+06	3.7102e+06	3.37538e+06	3.57744e+06	5.25963e+06	2.6851e+06	860443	1.05907e+06	1.00988e+06	906702	944966	1.27474e+06	1.46069e+06	1.35024e+06	1.91729e+06	1.44289e+06
	m913	Phloridzin	#N/A	#N/A	#N/A	#N/A	#N/A	#N/A	1.32522	2.35816e-06	1.31095	C21 H24 O10	436.137	9.561	437.144	6.12227e+07	6.71663e+07	5.30225e+07	4.9538e+07	5.17881e+07	4.69272e+07	4.97396e+07	4.62937e+07	4.46088e+07	4.67204e+07	5.46072e+07	4.82029e+07	1.23733e+08	1.37862e+08	1.41178e+08	1.23967e+08	1.25117e+08	1.32858e+08	2.65194e+07	1.6785e+07	2.14445e+07	2.44265e+07	1.84219e+07	2.3968e+07	5.11746e+07	3.31349e+07	5.84338e+07	4.25376e+07	6.68954e+07	7.12828e+07	1.13789e+08	1.0306e+08	115614831	7.73634e+07
	m5648	Phlorizin	#N/A	#N/A	#N/A	#N/A	#N/A	#N/A	1.71139	9.8369e-07	1.72545	C21 H24 O10	458.119	9.932	459.126	1.45531e+07	1.29747e+07	8.17059e+06	1.02603e+07	1.03755e+07	1.00885e+07	1.04816e+06	2.53694e+06	3.27014e+06	3.104e+06	3.08428e+06	2.54509e+06	6.52297e+06	5.06173e+06	6.62352e+06	9.03886e+06	6.88897e+06	1.27102e+07	2.95153e+06	2.60949e+06	3.95025e+06	3.70632e+06	3.5487e+06	3.51692e+06	2.9784e+06	3.27858e+06	5.62709e+06	2.79118e+06	3.94841e+06	4.50308e+06	7.40681e+06	6.26403e+06	5.99729e+06	4.47455e+06
Isoflavanoids	m3128	Daidzein	#N/A	#N/A	#N/A	#N/A	#N/A	#N/A	-2.82983	2.50978e-06	2.22253	C15 H10 O4	254.058	7.652	255.065	3.5783e+06	3.45184e+06	3.65177e+06	3.81901e+06	3.30399e+06	3.30127e+06	3.07843e+06	2.54999e+06	2.8465e+06	2.27275e+06	2.9811e+06	2.58943e+06	4.96242e+06	7.22122e+06	4.81942e+06	6.7683e+06	6.31487e+06	6.94044e+06	1.96638e+07	1.74425e+07	3.14672e+07	3.06335e+07	2.39025e+07	2.69536e+07	4.59954e+06	3.71172e+06	3.57135e+06	3.017e+06	3.35308e+06	7.19004e+06	4.0506e+06	3.2333e+06	6.09715e+06	4.37802e+06
	m919	2'-Hydroxygenistein	#N/A	#N/A	#N/A	3.36281	1.56e-06	1.09941	#N/A	#N/A	#N/A	C15 H10 O6	286.047	10.729	285.04	6.21508e+07	5.18937e+07	3.50473e+07	6.56005e+07	4.40459e+07	4.43625e+07	8.30535e+06	6.7437e+06	1.89099e+07	6.48451e+06	8.94409e+06	9.98844e+06	982173	767242	754560	949669	1.06194e+06	839722	5.8331e+07	2.63977e+07	5.098e+07	4.10413e+07	5.25732e+07	6.96586e+07	961571	831949	1.09271e+06	737447	795250	1.35279e+06	909095	570838	661710	851329
	m59	6''-o-acetylgenistin	#N/A	#N/A	#N/A	8.64712	4.9e-10	1.61715	#N/A	#N/A	#N/A	C23 H22 O11	474.116	8.066	473.109	1561201650	9.93337e+08	6.93862e+08	1050811107	7.53365e+08	8.99491e+08	4.58818e+07	3.49294e+07	1.28335e+08	6.62671e+07	4.94552e+07	7.03462e+07	1.37229e+06	954367	1.18124e+06	1.17733e+06	1.27666e+06	1.96544e+06	1.88625e+08	1.253e+08	1.60174e+08	207331646	1.9282e+08	1.30199e+08	121430	113750	136278	144510	299359	170479	453382	312418	332182	254348
	m3	Genistin	1.06629	0.00610771	1.20639	6.16589	1.34357e-05	1.45614	#N/A	#N/A	#N/A	C21 H20 O10	432.105	8.069	433.112	24919672750	23087281707	16097435154	21978015225	17762330905	19745590430	4482809621	3677340095	5443475833	4653537040	4323307999	3737546441	9.62934e+07	6.54527e+07	6.76046e+07	9.42211e+07	6.88727e+07	8.13108e+07	15912056495	11099312472	14205150250	14669846186	14033385730	14233315331	4.89333e+07	2.72661e+07	6.64634e+07	1.82041e+07	6.6334e+07	1.3935e+08	143627482	4.40367e+07	2.26237e+07	6.39168e+07
	m78	Genistein	#N/A	#N/A	#N/A	3.91163	5.22102e-09	1.36844	#N/A	#N/A	#N/A	C15 H10 O5	270.052	8.07	271.059	2725053746	2620956516	1786189025	2590200444	2231473744	2272480014	5.06116e+08	4.22255e+08	6.13072e+08	5.1295e+08	4.75815e+08	4.20381e+08	9.58443e+07	2.59072e+07	2.62388e+07	3.06377e+07	3.00171e+07	3.24055e+07	1777609041	1267828872	1627267156	1658120578	1563060686	1642526608	3.14326e+07	2.49287e+07	3.72479e+07	2.35222e+07	4.05565e+07	3.8373e+07	6.83619e+07	8.11612e+07	1.34745e+08	6.81449e+07
	m9441	Glycitin	#N/A	#N/A	#N/A	-1.37045	0.0195324	1.0233	1.50308	6.33631e-05	1.22504	C22 H22 O10	468.103	9.887	469.111	758873	1.19532e+06	673519	1.28589e+06	1.28279e+06	1.08245e+06	1.01524e+06	598441	1.30096e+06	477540	1.0655e+06	1.26378e+06	2.35807e+06	2.64502e+06	1.50252e+06	2.27571e+06	1.93129e+06	2.01733e+06	548055	417606	328177	312724	250549	358069	1.19816e+06	2.00403e+06	1.74539e+06	1.3767e+06	6.35146e+06	2.11719e+06	1.88617e+06	2.96036e+06	1.91966e+06	2.12792e+06
	m2629	Epimedin C	-2.11013	0.000478734	1.53196	-1.49144	0.00320808	1.07641	#N/A	#N/A	#N/A	C39 H50 O19	822.295	8.362	821.288	1.26222e+06	967587	1.43533e+06	1.0341e+06	673088	2.602e+06	851298	2.51017e+06	1.75029e+06	794399	1.53008e+06	984658	3.65178e+06	1.69834e+06	2.67272e+06	3.18947e+06	2.61469e+06	3.60473e+06	2.85688e+06	3.1652e+06	1.2329e+06	1.55265e+06	1.8523e+06	2.58254e+06	2.53854e+06	3.20779e+06	5.40959e+06	2.2233e+06	2.93905e+06	7.35878e+06	4.00792e+06	1.2655e+07	1.64936e+07	1.43467e+07
	m5372	Epimedin B	3.52013	4.18e-07	2.02054	3.08722	4.13e-07	1.7101	1.97357	0.000143455	1.03213	C38 H48 O19	808.28	8.138	807.273	1.19331e+06	774422	937094	941189	581293	1.65267e+06	970409	1.38e+06	1.9103e+06	891702	1.74095e+06	1.07936e+06	4.58021e+06	2.08754e+06	4.25725e+06	3.66713e+06	3.43358e+06	5.21703e+06	280490	211923	245578	255019	282967	272119	135352	133964	158836	125961	168522	215488	249332	348236	370266	307145
	m8872	Irisflorentin	#N/A	#N/A	#N/A	-4.04202	4.34533e-07	1.72453	#N/A	#N/A	#N/A	C20 H18 O8	386.099	8.379	387.106	290917	346903	196151	292033	182787	223102	268050	421262	279147	330303	260598	236335	1.46328e+06	1.18154e+06	2.50073e+06	1.70617e+06	1.87184e+06	1.8743e+06	288979	186121	156003	160250	156694	160662	2.71828e+06	3.50983e+06	8.22443e+06	5.27136e+06	5.42459e+06	4.4318e+06	6.29122e+06	3.8059e+06	5.43369e+06	3.84377e+06
	m5259	Ipriflavone	-1.91477	0.000856843	1.25247	-2.29827	2.90826e-05	1.45415	#N/A	#N/A	#N/A	C18 H16 O3	280.11	8.391	281.117	602431	896330	1.683e+06	609871	577952	831392	604190	1.27137e+06	1.76442e+06	843967	1.14431e+06	787496	2.78723e+06	2.70633e+06	2.36065e+06	3.9314e+06	3.45936e+06	3.73916e+06	3.59302e+06	3.14648e+06	1.2845e+06	2.54401e+06	1.40734e+06	3.04877e+06	3.99539e+06	4.99416e+06	6.57655e+06	3.08516e+06	4.05678e+06	8.84895e+06	4.03266e+06	1.24278e+07	1.42545e+07	1.44829e+07
	m13447	6,7,4'-Trihydroxyisoflavone	#N/A	#N/A	#N/A	#N/A	#N/A	#N/A	1.03403	6.66581e-05	1.59617	C15 H10 O5	270.052	12.298	271.059	3.19307e+06	3.24661e+06	2.53944e+06	3.27023e+06	2.07891e+06	2.34519e+06	1.19477e+06	1.21709e+06	983438	894179	860319	1.0929e+06	1.19248e+06	1.81106e+06	1.64597e+06	1.959e+06	1.23588e+06	1.76105e+06	1.54989e+06	1.33238e+06	1.17581e+06	1.78727e+06	1.12199e+06	1.17501e+06	1.22171e+06	748173	796229	1.12327e+06	1.17779e+06	1.35952e+06	1.52374e+06	1.58869e+06	2.237e+06	1.7701e+06
[truncated: 2 more columns]
