# Supplementary material for: Joint Transcriptomic and Metabolomic Analysis Reveals Differential Flavonoid Biosynthesis in a High-Flavonoid Strawberry Mutant
Source: Front Plant Sci. 2022 Jun 28;13:919619. doi: 10.3389/fpls.2022.919619 (PMC9274175; doi:10.3389/fpls.2022.919619)
Supplement: Supplementary Table S2 — Pearson correlation analysis of differentially accumulated flavonoids and total phenolic content. [file Table_2.XLSX]

## Sheet: Table S2
Table S2. Pearson correlation analysis of differentially accumulated flavonoids and total phenolic acid content.
Metabolites name	Metabolites ID	r. value	p. value
Cyanidin O-rutinoside	m19923	-0.697433	0.0367494
Procyanidin B1	m168	0.699445	0.0359798
Procyanidin A2	m8992	0.889569	0.00132062
(-)-Epigallocatechin	m521	0.886989	0.00142808
(-)-Catechin Gallate	m7793	0.915574	0.00052968
Apigenin C-glucoside	m645	0.906589	0.000747851
Apigeninidin 5-glucoside	m1296	-0.875316	0.00199074
Luteolin	m427	0.847651	0.00390244
Nobiletin	m3492	0.804281	0.00896574
Demethylnobiletin	m8220	0.718746	0.0291244
Selgin C-hexoside	m1304	0.829338	0.0056973
Tangeritin	m2550	0.822673	0.00646999
Tricin	m160	0.827478	0.00590624
5-methoxyflavone	m7680	0.698204	0.0364533
7,8-Dihydroxyflavone	m964	0.848276	0.00384912
Lonicerin	m13174	0.779131	0.0133315
Methyl-Hesperidin	m5009	0.718068	0.0293494
Neohesperidin dihydrochalcone	m1672	0.821076	0.00666519
Hesperetin	m12053	0.8403	0.00456743
Naringenin	m158	0.75463	0.0187716
Naringin	m1857	0.894372	0.0011358
Naringin dihydrochalcone	m4889	0.913025	0.000586285
Pinocembrin	m732	0.698075	0.0365026
Isoxanthohumol	m3841	0.832115	0.00539485
Casticin	m3287	0.838893	0.00470301
Syringetin	m1135	0.896299	0.00106699
Pelargonidin	m300	0.852766	0.00348102
Isoquercitrin	m915	0.901283	0.000902562
Robinetin	m6838	-0.887366	0.00141202
Flavokawain A	m6632	0.832913	0.00530998
Flavokawain B	m10098	0.899104	0.000972079
Phlorobenzophenone	m10533	0.782811	0.0126189
Phloridzin	m913	0.853579	0.003417
Daidzein	m3128	0.697518	0.0367168
Epimedin B	m5372	0.779221	0.0133136
Irisflorentin	m8872	0.867146	0.00246535
