# Supplementary material for: Joint Transcriptomic and Metabolomic Analysis Reveals Differential Flavonoid Biosynthesis in a High-Flavonoid Strawberry Mutant
Source: Front Plant Sci. 2022 Jun 28;13:919619. doi: 10.3389/fpls.2022.919619 (PMC9274175; doi:10.3389/fpls.2022.919619)
Supplement: Supplementary Table S3 — FPKM values of flavonoid biosynthetic genes. [file Table_3.XLSX]

## Sheet: Table S3
Table S3. FPKM values of flavonoid biosynthetic genes. MFR, fully red stage of Mutant; MPR, partial red stage of Mutant; MLG, large green stage of Mutant; WFR, fully red stage of Wild Type; WPR, partial red stage of Wild Type; WLG, large green stage of Wild Type. #N/A indicated not available.
gene_id	gene_name	log2 FC MLG vs WLG	padj	log2 FC MPR vs WPR	padj	log2 FC MFR vs WFR	padj	annotation	FPKM.MLG1	FPKM.MLG2	FPKM.MLG3	FPKM.MPR1	FPKM.MPR2	FPKM.MPR3	FPKM.MFR1	FPKM.MFR2	FPKM.MFR3	FPKM.WLG1	FPKM.WLG2	FPKM.WLG3	FPKM.WPR1	FPKM.WPR2	FPKM.WPR3	FPKM.WFR1	FPKM.WFR2	FPKM.WFR3
FxaC_17g49420	ANR	-0.00161734	0.998619	-0.36639	0.666745	-0.235094	0.902975	Putative anthocyanidin reductase ((2R,3R)-flavan-3-ol-forming) n=1 Tax=Rosa chinensis TaxID=74649 RepID=A0A2P6P699_ROSCH	0.363191	0.591941	0.842688	0.131962	0.331915	0.249132	0.030254	0.037132	0.17631	0.654753	0.52886	0.76738	0.389474	0.301841	0.35255	0.033136	0.157989	0.078538
FxaC_18g08040	ANR	0.0084655	0.993229	-0.606885	0.530146	-0.468297	0.797845	Putative anthocyanidin reductase ((2R,3R)-flavan-3-ol-forming) n=1 Tax=Rosa chinensis TaxID=74649 RepID=A0A2P6P699_ROSCH	0.508361	0.289285	0.316323	0.118132	0.19723	0.200452	0.037624	0.049589	0.130363	0.489178	0.367258	0.347713	0.442306	0.243185	0.205393	0.159879	0.054691	0.085725
FxaC_27g28470	ANR	0.14647	0.931372	-3.10104	0.136617	1.24887	0.669132	anthocyanidin reductase-like n=1 Tax=Fragaria vesca subsp. vesca TaxID=101020 RepID=UPI0002C32440	0.168249	0.095639	0.189647	0	0.02933	0	0.007003	0.007974	0.042282	0.027118	0.376949	0.042315	0.021997	0.143168	0.10582	0	0.009334	0.00738
FxaC_19g34800	ANR	NA	NA	NA	NA	NA	NA	Putative anthocyanidin reductase ((2R,3R)-flavan-3-ol-forming) n=1 Tax=Rosa chinensis TaxID=74649 RepID=A0A2P6P699_ROSCH	0	0	0	0	0	0	0	0	0	0	0	0	0	0	0	0	0	0
FxaC_25g33440	ANR	-2.45156	0.408589	-1.48556	NA	NA	NA	Putative anthocyanidin reductase ((2R,3R)-flavan-3-ol-forming) n=1 Tax=Rosa chinensis TaxID=74649 RepID=A0A2P6P699_ROSCH	0	0.017474	0	0	0	0	0	0	0	0.016817	0.043389	0.046606	0.011909	0	0	0	0	0
FxaC_25g33430	ANR	-3.83074	0.472468	NA	NA	NA	NA	anthocyanidin reductase-like n=1 Tax=Fragaria vesca subsp. vesca TaxID=101020 RepID=UPI0002C32440	0	0	0	0	0	0	0	0	0	0	0.186556	0	0	0	0	0	0	0
FxaC_20g05261	ANR	-0.191401	0.656589	-0.752397	0.0181677	0.020588	0.971674	anthocyanidin reductase-like isoform X1 n=3 Tax=Fragaria vesca subsp. vesca TaxID=101020 RepID=UPI0002C33199	2.48213	2.1565	1.64471	0.964827	1.35084	1.33309	1.01903	1.70748	1.40817	2.64865	1.94282	3.2813	2.29632	2.63469	1.95921	1.21073	1.66329	1.12359
FxaC_25g22000	ANR	3.00881	8.33e-06	0.419104	0.84042	3.02314	0.0559055	anthocyanidin reductase-like n=1 Tax=Fragaria vesca subsp. vesca TaxID=101020 RepID=UPI0002C32440	0.219509	0.307916	0.410498	0.0201242	0.104933	0	0.0720695	0.0804336	0.0109519	0.00920696	0.0755402	0.0381291	0.0349241	0.013515	0.0481801	0.0126988	0	0.0032233
FxaC_25g22030	ANR	NA	NA	NA	NA	NA	NA	Anthocyanidin reductase-like n=2 Tax=Prunus TaxID=3754 RepID=A0A315AE13_PRUYE	0	0	0	0	0	0	0	0	0	0	0	0	0	0	0	0	0	0
FxaC_12g47560	ANR	0.596803	0.00331902	-1.24262	0.000741928	0.898493	0.00322846	Putative anthocyanidin reductase ((2R,3R)-flavan-3-ol-forming) n=11 Tax=Rosoideae TaxID=171638 RepID=A0A2P6Q347_ROSCH	27.3494	26.048	25.6124	2.84866	2.5689	1.35943	3.08965	2.60143	2.70224	18.9273	14.1504	23.9612	6.83871	4.43672	6.72955	2.07211	1.25119	1.13795
FxaC_19g04931	ANR	-4.09344	1.07e-54	-6.264	1.72e-89	-6.80428	2.24e-107	anthocyanidin reductase-like isoform X1 n=3 Tax=Fragaria vesca subsp. vesca TaxID=101020 RepID=UPI0002C33199	0.905541	0.896164	0.417611	0.11119	0.136438	0.173318	0.078536	0.056328	0.078365	12.5833	12.8084	16.2758	16.5633	10.8998	9.46538	9.78359	7.63764	6.93886
FxaC_18g41990	ANR	-3.01026	4.43e-12	-4.75941	7.08e-12	-4.81131	2.32e-10	Putative anthocyanidin reductase ((2R,3R)-flavan-3-ol-forming) n=1 Tax=Rosa chinensis TaxID=74649 RepID=A0A2P6P699_ROSCH	0.093854	0.061724	0.038593	0.015057	0.024606	0	0	0.013403	0.016925	0.593859	0.497231	0.631871	0.554235	0.395025	0.370171	0.277543	0.38918	0.236626
FxaC_17g05900	ANR	0.40175	0.46682	0.11788	0.866481	-0.139899	0.813902	anthocyanidin reductase-like isoform X1 n=3 Tax=Fragaria vesca subsp. vesca TaxID=101020 RepID=UPI0002C33199	1.10339	0.661343	0.376907	0.518683	0.428433	0.746461	0.466173	0.332734	0.416393	0.567261	0.512928	0.705336	0.266124	0.743225	0.743217	0.588636	0.487649	0.248301
FxaC_17g05860	ANR	NA	NA	NA	NA	NA	NA	Putative anthocyanidin reductase ((2R,3R)-flavan-3-ol-forming) n=1 Tax=Rosa chinensis TaxID=74649 RepID=A0A2P6P699_ROSCH	0	0	0	0	0	0	0	0	0	0	0	0	0	0	0	0	0	0
FxaC_10g04090	ANR	0.161333	0.48323	-1.20767	6.54e-08	-0.360613	0.138777	Putative anthocyanidin reductase ((2R,3R)-flavan-3-ol-forming) n=11 Tax=Rosoideae TaxID=171638 RepID=A0A2P6Q347_ROSCH	24.6325	22.3889	20.5516	4.48073	4.04645	2.90582	2.28438	2.71031	3.08192	20.7663	17.8204	27.4548	10.1275	9.54645	10.0446	3.44873	3.17387	3.5725
FxaC_13g10950	LAR	-0.666256	0.0482251	-0.60623	0.562537	7.74864	1.16e-06	Putative leucoanthocyanidin reductase n=6 Tax=Rosoideae TaxID=171638 RepID=A0A2P6R1X1_ROSCH	0.748887	1.06322	1.02887	0.055441	0.080379	0.220866	0.504407	0.233188	0.157026	1.45334	1.45307	2.01484	0.187613	0.166367	0.245632	0	0	0
FxaC_14g09250	LAR	-0.856392	0.144495	-0.912436	0.186345	1.64334	0.000607066	Putative leucoanthocyanidin reductase n=6 Tax=Rosoideae TaxID=171638 RepID=A0A2P6R1X1_ROSCH	1.67226	0.720362	0.839639	0.38978	0.801919	1.23147	5.0038	2.08601	2.43802	1.46352	3.73595	1.22633	0.637305	2.44142	1.989	0.456	1.33482	1.16699
FxaC_15g09560	LAR	-1.26273	1.43e-05	0.565979	0.277552	1.74973	2.37e-17	Putative leucoanthocyanidin reductase n=6 Tax=Rosoideae TaxID=171638 RepID=A0A2P6R1X1_ROSCH	4.78139	4.40099	4.8656	8.87803	10.3634	14.9346	52.7585	33.9043	32.7729	8.05229	18.6285	10.1511	3.12449	11.632	10.9506	9.67531	12.4324	12.6952
FxaC_16g22400	LAR	-0.991737	0.000870797	-0.554905	0.246138	1.56835	5.59e-15	Putative leucoanthocyanidin reductase n=6 Tax=Rosoideae TaxID=171638 RepID=A0A2P6R1X1_ROSCH	3.71303	3.22332	3.9642	3.00617	3.31667	3.55695	13.6252	10.7809	9.20863	4.80793	11.1043	7.80762	2.29359	7.08035	6.80907	3.29619	4.20923	3.62584
FxaC_4g32490	UFGT	1.20385	5.96e-06	-1.31175	0.0232764	-1.1221	0.359542	UDP-glucose flavonoid 3-O-glucosyltransferase	3.41707	2.48353	2.65292	0.491528	0.281339	0.153414	0.028475	0.040206	0.060635	1.24206	1.131	1.6868	0.813441	0.778803	1.01574	0.122418	0.057575	0.112363
FxaC_2g01710	UFGT	-0.846849	0.874252	-3.16619	NA	NA	NA	UDP-glucose flavonoid 3-O-glucosyltransferase	0	0.11629	0	0	0	0	0	0	0	0.225057	0	0	0.085517	0	0.034203	0	0	0
FxaC_2g12830	UFGT	NA	NA	NA	NA	NA	NA	UDP-glucose flavonoid 3-O-glucosyltransferase	0	0	0	0	0	0	0	0	0	0	0	0	0	0	0	0	0	0
FxaC_2g12840	UFGT	0.40419	0.413258	-2.76897	0.150914	-2.98019	NA	UDP-glucose flavonoid 3-O-glucosyltransferase	0.476643	0.5584	0.601014	0.04136	0	0	0	0	0	0.467004	0.386356	0.492666	0.051286	0.170507	0.156031	0	0.02713	0
FxaC_3g08080	UFGT	0.364348	0.391502	-2.42802	8.17e-07	-5.54131	0.0678688	UDP-glucose flavonoid 3-O-glucosyltransferase	0.713108	0.80407	0.563355	0.145696	0.181457	0.101891	0	0	0	0.42605	0.545464	0.79494	1.05288	1.17674	0.428381	0.045262	0	0.045449
FxaC_1g08250	UFGT	-0.18651	0.417562	-1.54705	1.2e-15	-1.09015	0.00223467	UDP-glucose flavonoid 3-O-glucosyltransferase	5.549	6.73052	6.81685	1.71517	2.45016	2.28995	0.490401	0.944555	0.675537	7.90568	6.41059	9.3628	6.39185	7.50041	7.18729	1.50751	1.66958	1.25773
FxaC_21g09060	UFGT	-3.85859	0.00151197	-4.28688	0.324309	-9.69483	1.83e-13	UDP-glucose flavonoid 3-O-glucosyltransferase	0	0	0.067574	0	0	0	0	0	0	0.306501	0.453492	0.307256	0.04914	0.019861	0	0.989034	0.953817	0.611115
FxaC_23g51540	UFGT	1.26777	NA	2.05903	0.443979	0.238102	0.867371	UDP-glucose flavonoid 3-O-glucosyltransferase	0.020647	0	0	0.133505	0.12615	0.213986	0.517974	0.599336	0.590176	0	0	0	0	0.117339	0	0.151376	0.856566	0.348956
FxaC_22g07270	UFGT	-2.79312	0.35346	-1.48556	NA	-5.60938	0.00339916	UDP-glucose flavonoid 3-O-glucosyltransferase	0.015295	0	0	0	0	0	0.003802	0	0	0.048374	0	0.073953	0.009589	0	0	0.049464	0.158777	0.048814
FxaC_27g52810	UFGT	0.261948	0.700912	7.37673	1.27e-139	1.12385	2.7e-17	UDP-glucose flavonoid 3-O-glucosyltransferase	0.878853	0.407106	0.577359	65.94	89.4957	129.92	297.237	268.969	331.618	0.757066	0.404126	0.526798	0.433967	0.682749	0.784264	137.411	154.898	113.17
FxaC_26g03070	UFGT	0.182776	0.739284	5.96716	1.13e-25	0.647851	5.09e-05	UDP-glucose flavonoid 3-O-glucosyltransferase	0.99256	1.2005	0.7331	58.9415	75.4939	122.009	244.322	225.125	253.298	1.12001	0.613732	1.07722	0.650038	1.74281	2.15205	143.344	187.348	122.659
FxaC_28g00600	UFGT	-1.04496	0.051879	8.50891	9.19e-29	0.771358	3.48e-07	UDP-glucose flavonoid 3-O-glucosyltransferase	0.441245	0.224336	0.335409	127.947	176.778	264.892	615.603	569.765	653.396	0.884826	0.497007	0.897487	0.140744	0.815026	0.770593	357.945	425.872	276.826
FxaC_4g01220	GST	-2.62727	0.024678	9.96467	8.04e-118	1.88626	3.04e-66	UDP-glucose flavonoid 3-O-glucosyltransferase	0.37199	0	0.110717	107.185	124.444	187.562	721.957	624.761	734.116	1.44864	0.715889	1.29691	0.182154	0.188782	0.087757	183.81	200.755	169.129
FxaC_2g38550	GST	-0.437725	0.759806	11.1208	2.87e-83	1.48352	3.72e-28	UDP-glucose flavonoid 3-O-glucosyltransferase	0.251527	0.096831	0.029451	38.7009	46.6274	67.7519	295.948	266.017	304.472	0.103408	0.218746	0.261717	0.045533	0	0.030369	96.5864	120.226	87.6732
FxaC_1g34540	GST	-1.42667	0.0356857	10.4087	3.05e-14	1.55322	4.16e-33	UDP-glucose flavonoid 3-O-glucosyltransferase	0.62995	0.212177	0.54065	114.373	137.982	210.531	782.955	645.923	733.699	1.45124	0.558352	2.06964	0.268687	0	0.110524	226.226	277.374	220.277
FxaC_10g46070	C4H	-1.81282	7.38e-06	-1.25377	0.264423	0.951034	5.6e-07	Cinnamic acid hydroxylase n=3 Tax=Maleae TaxID=721813 RepID=Q4JLA2_MALDO	3.47609	1.23998	1.73222	0.339568	0.134008	0.486874	14.5199	10.3655	10.722	8.10571	11.231	5.08289	0.09833	0.494346	1.88555	6.03412	6.94355	5.3718
FxaC_11g42640	C4H	-2.05643	7.68e-05	0.849075	0.499295	3.16291	1.26e-82	Cinnamic acid hydroxylase n=3 Tax=Maleae TaxID=721813 RepID=Q4JLA2_MALDO	4.69173	2.33542	2.42695	1.90218	1.79761	4.74622	50.4666	43.9636	43.4227	13.3495	19.6771	9.28795	0.291794	1.11315	3.61268	4.76272	6.41844	4.14015
FxaC_12g05850	C4H	-1.61505	0.00333049	-0.634155	0.510722	2.22914	8.19e-46	Cinnamic acid hydroxylase n=3 Tax=Maleae TaxID=721813 RepID=Q4JLA2_MALDO	7.39361	3.07868	3.80061	0.724365	0.609015	1.36579	17.9481	18.5193	18.1126	16.4758	20.1622	10.3421	0.22719	0.989114	3.28396	3.21847	4.43678	3.89186
FxaC_9g05310	C4H	-1.14565	0.0714212	1.87455	0.230875	1.01724	1.07e-08	Cinnamic acid hydroxylase n=3 Tax=Maleae TaxID=721813 RepID=Q4JLA2_MALDO	8.30199	2.95097	4.46579	2.86409	3.35017	7.3045	68.544	55.4076	56.874	11.2351	17.7725	8.41574	0.035449	1.11396	2.78571	24.6927	37.2561	26.7085
FxaC_21g34200	4CL	-1.91315	0.0378493	-3.05561	0.00696579	-0.85592	0.455344	4-coumarate--CoA ligase-like 7 n=1 Tax=Fragaria vesca subsp. vesca TaxID=101020 RepID=UPI0002C2FF3A	1.66546	0.538811	0.541302	0.046633	0.050742	0.027798	0.076753	0.042755	0.037963	3.39159	6.46134	1.51925	0.055755	0.239131	0.88066	0.138539	0.077654	0.082496
FxaC_23g11760	4CL	-2.23134	3.27e-08	-3.75152	0.000173187	-0.888715	0.395641	4-coumarate--CoA ligase-like 7 n=1 Tax=Fragaria vesca subsp. vesca TaxID=101020 RepID=UPI0002C2FF3A	1.75011	1.15091	1.04228	0.077832	0.047158	0.02879	0.052023	0.098954	0.079052	6.40288	10.6818	3.17022	0.082302	1.00958	1.36717	0.089556	0.108074	0.234672
FxaC_22g29730	4CL	-2.23067	2.38e-06	-1.40711	0.249686	-2.99453	0.0344857	4-coumarate--CoA ligase-like 7 n=1 Tax=Fragaria vesca subsp. vesca TaxID=101020 RepID=UPI0002C2FF3A	1.38675	0.518882	0.691974	0.18513	0.085665	0.248671	0.030234	0.009048	0	3.76564	7.34233	2.31846	0.061313	0.179618	1.27035	0.066051	0.128288	0.156225
FxaC_24g35790	4CL	-1.64578	0.00137851	-1.53522	0.00997237	-0.939293	0.663884	4-coumarate--CoA ligase-like 7 n=1 Tax=Fragaria vesca subsp. vesca TaxID=101020 RepID=UPI0002C2FF3A	1.66902	0.707698	0.66275	0.108256	0.231512	0.126074	0	0.097206	0.081877	3.27545	5.54844	1.61777	0.349605	0.544565	0.604948	0.246532	0	0.11676
FxaC_16g09110	4CL	-1.15599	3.99e-09	0.199137	0.537289	0.147511	0.500723	4-coumarate--CoA ligase-like 7 n=1 Tax=Fragaria vesca subsp. vesca TaxID=101020 RepID=UPI0002C2FF3A	18.2905	14.2568	15.7895	13.8729	14.9003	18.2135	29.5515	22.4519	22.2558	35.0116	50.5897	31.939	10.7449	15.3511	19.5004	18.6318	25.4903	21.6183
FxaC_13g44390	4CL	-2.43244	1.35e-07	-2.0807	2.2e-11	-0.495294	0.0121076	4-coumarate--CoA ligase-like 7 n=1 Tax=Fragaria vesca subsp. vesca TaxID=101020 RepID=UPI0002C2FF3A	7.00781	3.09716	5.13515	1.76707	1.85823	3.11421	15.7585	12.2373	11.3403	30.3896	39.3507	20.0679	7.58568	11.2194	13.0557	16.2686	22.0811	16.1283
FxaC_14g34460	4CL	-1.60257	1.17e-10	1.17211	0.0051924	0.904161	1.76e-06	4-coumarate--CoA ligase-like 7 n=1 Tax=Fragaria vesca subsp. vesca TaxID=101020 RepID=UPI0002C2FF3A	6.68102	4.97204	5.04684	9.07515	8.35476	10.0599	22.4919	16.1018	16.1698	17.3134	25.1554	12.8914	2.02757	4.86013	6.66728	8.62181	11.3263	8.79276
FxaC_15g15380	4CL	NA	NA	NA	NA	3.57355	NA	4-coumarate--CoA ligase-like 7 n=1 Tax=Fragaria vesca subsp. vesca TaxID=101020 RepID=UPI0002C2FF3A	0	0	0	0	0	0	0.041439	0	0	0	0	0	0	0	0	0	0	0
FxaC_13g22080	4CL	NA	NA	NA	NA	NA	NA	4-coumarate--CoA ligase-like 7 n=1 Tax=Fragaria vesca subsp. vesca TaxID=101020 RepID=UPI0002C2FF3A	0	0	0	0	0	0	0	0	0	0	0	0	0	0	0	0	0	0
FxaC_14g14520	4CL	NA	NA	NA	NA	NA	NA	4-coumarate--CoA ligase-like 7 n=1 Tax=Fragaria vesca subsp. vesca TaxID=101020 RepID=UPI0002C2FF3A	0	0	0	0	0	0	0	0	0	0	0	0	0	0	0	0	0	0
FxaC_7g39740	4CL	0.307018	0.282389	-2.54161	5.11e-05	-0.204258	0.563803	4-coumarate--CoA ligase-like 7 n=1 Tax=Fragaria vesca subsp. vesca TaxID=101020 RepID=UPI0002C2FF3A	59.0068	46.1476	52.2923	3.874	5.51506	9.05246	1.89033	2.57545	2.17965	34.5302	66.753	37.7456	20.5336	38.1559	59.9417	3.20365	1.56506	2.80544
FxaC_8g08690	4CL	0.628626	0.00139622	-2.8047	0.000411047	-0.224146	0.639225	4-coumarate--CoA ligase-like 7 n=1 Tax=Fragaria vesca subsp. vesca TaxID=101020 RepID=UPI0002C2FF3A	53.7306	41.1994	50.1805	1.58726	3.04177	5.0257	0.845366	0.843465	0.702279	29.5746	43.4915	29.344	12.9261	18.6696	42.3867	1.04407	0.551899	1.16246
FxaC_6g44270	4CL	0.725058	0.000317022	-1.68394	2.13e-05	1.6458	4.5e-11	4-coumarate--CoA ligase-like 7 n=1 Tax=Fragaria vesca subsp. vesca TaxID=101020 RepID=UPI0002C2FF3A	54.6944	41.2503	50.9194	5.80169	7.83556	9.45943	3.63552	3.63	3.29137	27.3111	41.6746	27.9877	14.344	24.2391	43.1819	1.35178	0.756217	1.21858
FxaC_12g14520	4CL	-0.65875	3.82e-06	0.0730247	0.66305	-1.09228	9.31e-16	4-coumarate--CoA ligase-like 7 n=1 Tax=Fragaria vesca subsp. vesca TaxID=101020 RepID=UPI0002C2FF3A	2.47534	2.88262	2.76023	5.20948	6.29888	5.25997	3.25897	3.05145	3.10513	4.37704	4.51639	4.83254	5.55788	6.37568	5.55637	7.62765	6.48235	5.95875
FxaC_10g35200	4CL	-1.55081	9.33e-11	0.184629	0.422234	-2.42939	2.42e-25	4-coumarate--CoA ligase-like 7 n=1 Tax=Fragaria vesca subsp. vesca TaxID=101020 RepID=UPI0002C2FF3A	1.0173	0.64863	0.944554	1.99652	2.98814	2.67743	1.35562	0.727455	1.14639	2.96542	2.46723	2.78589	2.57552	2.44296	2.35147	5.7212	6.54683	5.09072
FxaC_9g18480	4CL	-0.98534	0.00162012	-1.40065	0.00010792	-2.0139	7.07e-09	4-coumarate--CoA ligase-like 7 n=1 Tax=Fragaria vesca subsp. vesca TaxID=101020 RepID=UPI0002C2FF3A	0.922431	0.695348	0.751286	0.677102	0.82319	0.462997	0.591829	0.433878	0.415768	1.44975	1.86259	1.76147	2.23415	1.79071	1.71867	1.65415	2.20632	1.93532
FxaC_21g49400	PAL	-1.79288	7.88e-12	4.1868	7.62e-07	-0.170337	0.401946	Phenylalanine ammonia-lyase n=7 Tax=Rosaceae TaxID=3745 RepID=Q9M567_RUBID	1.08004	0.586555	0.790843	6.59148	8.56447	16.2754	47.9325	46.5064	52.355	3.05499	3.32871	2.77489	0.217496	0.477657	1.15291	59.0977	67.6889	38.185
FxaC_23g25910	PAL	-1.89055	6.44e-23	5.20622	1.63e-44	-0.384443	0.0415259	Phenylalanine ammonia-lyase n=7 Tax=Rosaceae TaxID=3745 RepID=Q9M567_RUBID	0.848669	0.951281	0.737897	9.06868	11.5618	21.6035	71.4924	69.3493	78.8275	3.60497	3.29237	3.19067	0.472534	0.258588	0.511819	98.2019	120.244	67.5615
FxaC_24g21130	PAL	-2.04152	1.45e-12	3.61678	6.73e-07	0.233387	0.220248	Phenylalanine ammonia-lyase n=7 Tax=Rosaceae TaxID=3745 RepID=Q9M567_RUBID	1.40166	1.14823	1.0166	8.40885	12.1847	22.5723	86.0522	88.4884	94.6299	3.95236	7.69905	4.14975	0.588606	1.01959	2.17597	75.8166	96.5246	55.8305
FxaC_25g25550	PAL	-1.24077	0.0812437	0.581417	0.320425	0.404965	0.0108158	Phenylalanine ammonia-lyase 1 n=6 Tax=Rosoideae TaxID=171638 RepID=PAL1_RUBID	2.99314	1.19681	2.45888	2.02717	2.75795	3.14804	7.26754	8.27472	8.35547	4.90341	9.35323	2.56982	0.682173	1.76083	3.25905	5.90862	6.90924	5.15494
FxaC_25g37200	PAL	-1.17021	0.10153	0.317028	0.64644	-0.0101806	0.970558	Phenylalanine ammonia-lyase 1 n=6 Tax=Rosoideae TaxID=171638 RepID=PAL1_RUBID	3.45915	1.5279	2.76472	1.65786	2.13566	2.49413	4.69436	4.87011	5.67917	5.49792	10.5279	2.68028	0.566118	1.58335	3.26755	5.03912	6.45777	3.79504
FxaC_26g18320	PAL	-0.811014	0.187048	2.1526	3.05e-07	2.20564	7.39e-49	Phenylalanine ammonia-lyase 1 n=6 Tax=Rosoideae TaxID=171638 RepID=PAL1_RUBID	7.95145	4.50914	6.03908	11.0419	18.3263	16.6337	71.7992	86.558	89.3849	11.2245	18.1735	5.34443	1.71271	3.4145	5.98484	17.5529	21.4601	14.4556
FxaC_27g31340	PAL	-0.0677791	0.943235	1.5686	2.04e-06	-0.0486552	0.923461	Phenylalanine ammonia-lyase 1 n=6 Tax=Rosoideae TaxID=171638 RepID=PAL1_RUBID	0.408525	0.242163	0.722807	4.97256	6.59128	7.58742	18.1144	21.8137	11.3352	0.143282	1.15267	0.250502	1.38973	2.57811	3.04957	25.3898	13.3304	14.7548
FxaC_27g31341	PAL	-2.73485	3.65e-06	2.24478	3.34e-16	-0.402682	0.00485251	Phenylalanine ammonia-lyase 1 n=6 Tax=Rosoideae TaxID=171638 RepID=PAL1_RUBID	2.0279	1.04184	0.891768	15.2865	24.0688	27.0715	87.3432	87.341	102.336	8.97135	13.9756	5.44583	3.79861	6.91177	4.64265	119.615	142.518	102.376
FxaC_27g35250	PAL	-1.50247	6.16e-06	2.09566	1.13e-13	0.831681	1.56e-11	Phenylalanine ammonia-lyase 1 n=6 Tax=Rosoideae TaxID=171638 RepID=PAL1_RUBID	3.66471	2.18099	2.62696	24.4251	36.5228	42.5169	137.116	141.169	152.98	7.13652	13.271	5.3633	5.86838	11.3143	9.26376	82.4772	91.7651	67.2481
FxaC_28g17130	PAL	-1.80201	0.00299007	1.20252	0.00420128	0.338294	0.122528	Phenylalanine ammonia-lyase 1 n=6 Tax=Rosoideae TaxID=171638 RepID=PAL1_RUBID	5.22005	2.28262	3.2632	5.4037	7.28142	8.69015	27.9603	30.766	31.711	13.5346	20.0643	6.65859	1.63852	3.31891	5.08443	24.0416	31.3619	15.9295
FxaC_25g39390	CHI	-1.21965	1.63e-06	5.98392	2.41e-145	1.05503	1.16e-20	Chalcone--flavonone isomerase 2 n=8 Tax=Rosoideae TaxID=171638 RepID=CFI2_FRAAN	4.47024	5.22482	5.14732	63.3759	74.8405	104.26	201.949	224.164	253.99	12.0123	8.15971	16.9418	1.44142	1.13539	1.61191	113.471	115.775	96.9118
FxaC_26g16570	CHI	-1.5171	2.69e-11	3.78046	8.02e-38	0.935693	4.93e-16	Chalcone--flavonone isomerase 2 n=8 Tax=Rosoideae TaxID=171638 RepID=CFI2_FRAAN	1.88742	1.43911	1.70274	13.9083	16.9697	20.7315	47.7877	48.4673	56.42	4.75674	4.45719	6.29045	1.07147	1.10545	1.90041	26.507	28.4765	24.4583
FxaC_26g16580	CHI	NA	NA	NA	NA	NA	NA	Chalcone--flavonone isomerase 2 n=8 Tax=Rosoideae TaxID=171638 RepID=CFI2_FRAAN	0	0	0	0	0	0	0	0	0	0	0	0	0	0	0	0	0	0
FxaC_27g41450	CHI	-2.76108	1.76e-26	3.27697	2.57e-19	-0.94699	5.91e-13	probable chalcone--flavonone isomerase 3 n=2 Tax=Rosoideae TaxID=171638 RepID=UPI0002C32CD7	5.98978	3.43145	3.4332	34.4049	36.5097	55.5529	182.35	155.749	162.781	31.4778	23.748	38.7278	2.3607	5.71506	6.14742	307.632	371.99	281.507
FxaC_25g45800	CHI	-0.958747	4.41e-08	3.27258	3.63e-53	0.277748	0.0229772	probable chalcone--flavonone isomerase 3 n=2 Tax=Rosoideae TaxID=171638 RepID=UPI0002C32CD7	30.6069	25.158	23.3845	204.171	231.568	306.978	714.317	657.431	631.793	52.0656	46.6365	66.6921	22.3599	29.738	31.9723	545.727	613.229	487.454
FxaC_26g11550	CHI	-0.701657	0.00284775	3.00064	1.02e-43	0.537579	2.94e-05	probable chalcone--flavonone isomerase 3 n=2 Tax=Rosoideae TaxID=171638 RepID=UPI0002C32CD7	27.5644	24.0704	21.7402	105.366	110.096	166.353	439.67	391.939	378.398	42.0201	29.4967	56.8164	15.0232	19.2882	18.0764	264.693	315.672	249.292
FxaC_28g08320	CHI	-1.23375	1.23e-08	3.12134	1.46e-42	0.324769	0.00913489	probable chalcone--flavonone isomerase 3 n=2 Tax=Rosoideae TaxID=171638 RepID=UPI0002C32CD7	9.90642	7.21246	8.14763	54.7933	60.6448	84.3844	311.735	271.952	273.359	23	15.6932	25.1097	6.5606	9.46962	9.13051	224.615	253.589	203.365
FxaC_1g13100	F3H	-2.25632	6.66e-20	4.38766	2.37e-92	0.747665	1.32e-09	Flavanone 3-hydroxylase n=7 Tax=Rosoideae TaxID=171638 RepID=Q66ME9_FRAAN	6.79485	4.62665	4.21736	148.457	195.436	266.609	548.175	500.945	595.361	29.1096	18.7755	32.5296	12.4624	10.0775	9.50803	303.571	366.949	302.799
FxaC_2g17300	F3H	-1.5914	1.59e-13	2.84116	2.37e-26	-0.539375	2.16e-05	Flavanone 3-hydroxylase n=7 Tax=Rosoideae TaxID=171638 RepID=Q66ME9_FRAAN	4.39531	4.5845	3.97614	26.9225	36.8144	52.0669	127.6	116.655	128.156	16.1853	9.91197	15.7391	6.10432	4.73397	6.80009	168.024	206.373	163.721
FxaC_3g12980	F3H	-1.92117	6.73e-16	5.00092	3.45e-80	0.55277	1.39e-05	Flavanone 3-hydroxylase n=7 Tax=Rosoideae TaxID=171638 RepID=Q66ME9_FRAAN	4.22597	3.07886	2.93151	63.5919	78.1378	114.832	409.219	379.2	409.939	14.8375	10.0813	16.7814	3.13785	2.17505	3.42996	255.268	314.505	242.643
FxaC_4g27820	F3H	-1.53662	6.97e-09	5.73555	5.32e-92	1.34036	2.74e-25	Flavanone 3-hydroxylase n=7 Tax=Rosoideae TaxID=171638 RepID=Q66ME9_FRAAN	2.92406	2.30592	2.49962	48.5564	56.5599	87.3502	357.769	326.982	367.19	7.97198	5.4063	10.7488	1.75602	0.950869	1.24811	128.651	161.744	122.627
FxaC_17g18710	F3'H	-1.53637	4.25e-05	-1.08476	0.177938	3.08733	1.93e-12	Flavonoid 3'-hydroxylase n=11 Tax=Rosoideae TaxID=171638 RepID=T1NXM5_FRAVE	1.72306	0.864686	1.28702	0.069177	0.292621	0.412993	1.14048	1.6275	1.59767	3.99975	2.48378	5.87452	0.492246	0.446596	0.863597	0.087328	0.250127	0.152009
FxaC_20g14690	F3'H	0.423084	0.0852412	0.530963	0.0119049	0.383154	0.265879	Flavonoid 3'-hydroxylase n=11 Tax=Rosoideae TaxID=171638 RepID=T1NXM5_FRAVE	2.9784	3.11205	3.90379	3.91198	3.57303	3.80503	2.75981	3.13368	2.11869	2.35206	2.84673	2.918	2.80994	3.19481	2.79518	2.33398	1.46852	2.26697
FxaC_18g31790	F3'H	-1.63507	6.22e-05	-4.4025	0.00214406	0.431894	0.83851	Flavonoid 3'-hydroxylase n=11 Tax=Rosoideae TaxID=171638 RepID=T1NXM5_FRAVE	0.378349	0.381858	0.17823	0	0	0.0120693	0.016865	0.0132889	0.0214098	0.909711	0.725274	1.58517	0.0456069	0.0892018	0.153425	0	0.0207658	0.0169703
FxaC_7g41930	DFR	0.54712	0.000791903	1.59274	3e-49	0.715698	3.92e-14	Bifunctional dihydroflavonol 4-reductase/flavanone 4-reductase n=18 Tax=Rosoideae TaxID=171638 RepID=A0A2P6PYS2_ROSCH	17.4306	17.0376	19.3826	52.5765	60.9612	60.0201	115.734	110.706	120.905	10.3827	15.3441	13.8108	20.4251	23.5188	19.2949	69.1346	74.4382	66.8985
FxaC_8g06300	DFR	-0.145024	0.408956	3.38514	6.76e-51	1.23744	1.46e-21	Bifunctional dihydroflavonol 4-reductase/flavanone 4-reductase n=18 Tax=Rosoideae TaxID=171638 RepID=A0A2P6PYS2_ROSCH	7.82227	8.24588	9.99344	67.1052	82.4395	119.887	519.058	498.631	560.788	9.39729	9.96272	11.5098	9.3967	11.0242	7.97501	202.944	260.499	201.69
FxaC_6g44880	DFR	-0.351616	0.139999	3.98702	2.53e-59	1.17923	5.95e-19	Bifunctional dihydroflavonol 4-reductase/flavanone 4-reductase n=18 Tax=Rosoideae TaxID=171638 RepID=A0A2P6PYS2_ROSCH	3.64658	3.55899	4.08787	44.6602	47.9618	76.0927	321.901	308.344	367.544	5.20145	3.85471	6.3895	4.38415	4.46156	2.91344	133.509	169.901	134.228
FxaC_8g06290	DFR	0.0667969	0.729524	0.760854	4.62e-08	0.759859	1.72e-11	Dihydroflavonol 4-reductase n=11 Tax=Fragaria TaxID=3746 RepID=A0A0A0PXZ7_FRAVE	57.6613	59.6119	63.0146	172.919	200.331	191.171	187.298	173.295	182.992	49.575	75.0697	59.9249	131.898	138.002	97.3211	104.257	97.1638	117.761
FxaC_12g27290	DFR	NA	NA	NA	NA	NA	NA	Dihydroflavonol-4-reductase n=1 Tax=Fragaria ananassa TaxID=3747 RepID=A0A2S1FWJ2_FRAAN	0.153396	0.350983	0.093894	0.202484	0.173195	0.106069	0.106223	0.112272	0.201559	0.165444	0.212874	0	0.143063	0.117445	0.06632	0.079925	0.061386	0.162839
FxaC_11g21300	DFR	NA	NA	NA	NA	NA	NA	Dihydroflavonol-4-reductase n=1 Tax=Fragaria ananassa TaxID=3747 RepID=A0A2S1FWJ2_FRAAN	0.097531	0	0	0.017484	0.12111	0.065017	0.035709	0	0	0	0	0	0	0	0	0.050781	0	0.116395
FxaC_9g31430	DFR	NA	NA	NA	NA	NA	NA	Dihydroflavonol-4-reductase n=1 Tax=Fragaria ananassa TaxID=3747 RepID=A0A2S1FWJ2_FRAAN	0.251563	0.4781	0.538516	0.643052	0.554485	0.605807	0.123299	0.26205	0.035546	0.644402	0.229269	0.486826	0.431755	0.632012	0.364696	0.48519	0.338881	0.274886
FxaC_17g01530	ANS	0.416158	0.0146324	3.92721	2.48e-70	1.50365	9.41e-39	Anthocyanidin synthase n=16 Tax=Rosoideae TaxID=171638 RepID=A0A1S5VYV1_RUBID	66.74	76.7579	75.1982	488.765	628.386	779.783	2317.65	2162.51	2340.19	55.35	47.4592	72.96	35.4959	57.4853	43.8326	722.376	889.128	777.215
FxaC_18g45220	ANS	-0.394908	0.275852	6.52231	6.23e-201	0.73094	1.4e-05	Anthocyanidin synthase n=16 Tax=Rosoideae TaxID=171638 RepID=A0A1S5VYV1_RUBID	4.31197	4.4046	4.69214	102.795	128.208	180.361	525.566	505.41	578.199	7.37913	3.15065	8.36796	1.7593	1.75341	1.39986	281.308	411.262	270.051
FxaC_20g01370	ANS	0.641993	0.0149216	7.90795	8.86e-243	4.157	6.05e-118	Anthocyanidin synthase n=16 Tax=Rosoideae TaxID=171638 RepID=A0A1S5VYV1_RUBID	2.84404	3.72179	2.65809	93.7342	121.551	160.784	408.49	422.42	512.782	2.04094	1.73318	2.57096	0.720182	0.5096	0.478802	20.1115	32.7794	21.7228
FxaC_14g12211	FLS	NA	NA	NA	NA	NA	NA	flavonol synthase/flavanone 3-hydroxylase-like n=1 Tax=Fragaria vesca subsp. vesca TaxID=101020 RepID=UPI0002C3128F	0.574414	0.511159	0.331235	0.560164	0.697607	0.670511	1.35373	0.720558	0.614861	0.247545	0.468762	0.549893	0.150234	0.280048	0.299577	0.237348	0.374625	0.132776
FxaC_15g12990	FLS	NA	NA	NA	NA	NA	NA	flavonol synthase/flavanone 3-hydroxylase-like n=1 Tax=Fragaria vesca subsp. vesca TaxID=101020 RepID=UPI0002C3128F	0.228326	0.166206	0.104097	0.189089	0.203987	0.192515	0.25624	0.090847	0.201703	0.321759	0.413004	0.385057	0.730347	0.330613	0.337701	0.246815	0.203254	0
FxaC_26g28360	FLS	NA	NA	NA	NA	NA	NA	flavonol synthase/flavanone 3-hydroxylase-like n=1 Tax=Fragaria vesca subsp. vesca TaxID=101020 RepID=UPI0002C31144	0	0	0	0	0	0	0	0	0	0	0	0	0	0	0	0	0	0
FxaC_27g19210	FLS	NA	NA	NA	NA	NA	NA	flavonol synthase/flavanone 3-hydroxylase-like n=1 Tax=Fragaria vesca subsp. vesca TaxID=101020 RepID=UPI0002C31144	0	0	0	0	0	0	0	0	0	0	0	0	0	0	0	0	0	0
FxaC_5g09000	FLS	NA	NA	NA	NA	NA	NA	Putative flavonol synthase n=1 Tax=Rosa chinensis TaxID=74649 RepID=A0A2P6PX50_ROSCH	0	0	0	0	0	0	0	0.011806	0	0	0.108619	0	0	0	0	0	0	0
FxaC_6g31460	FLS	NA	NA	NA	NA	NA	NA	Putative flavonol synthase n=1 Tax=Rosa chinensis TaxID=74649 RepID=A0A2P6PX50_ROSCH	0.0270193	0	0	0	0.0198056	0	0.0240734	0	0.110506	0.177248	1.08094	0.187796	0.0557685	0.0201834	0.17924	0	0.0444404	0
FxaC_7g26910	FLS	NA	NA	NA	NA	NA	NA	Putative flavonol synthase n=1 Tax=Rosa chinensis TaxID=74649 RepID=A0A2P6PX50_ROSCH	0	0	0	0	0	0	0	0	0	0	0	0.023338	0	0	0	0	0	0
FxaC_8g02710	FLS	NA	NA	NA	NA	NA	NA	Putative flavonol synthase n=1 Tax=Rosa chinensis TaxID=74649 RepID=A0A2P6PX50_ROSCH	0	0	0	0	0	0	0	0.031055	0	0.051812	0.322168	0.037204	0	0	0.017816	0	0	0
FxaC_25g01510	CHS	-2.98972	4.26e-14	6.33185	3.34e-17	0.480042	0.0126947	Polyketide synthase 1 n=48 Tax=Pentapetalae TaxID=1437201 RepID=PKS1_RUBID	1.47283	0.58791	0.868682	27.3017	31.8716	56.2642	229.812	253.218	269.309	9.06073	4.32705	11.8178	1.06768	0.247818	0.263476	157.705	237.875	140.187
FxaC_26g41630	CHS	-2.74055	1.29e-05	6.62353	2.41e-98	0.417003	0.0064877	Polyketide synthase 1 n=48 Tax=Pentapetalae TaxID=1437201 RepID=PKS1_RUBID	5.03338	2.59479	2.12125	84.7154	95.0976	169.815	503.844	485.989	534.37	24.4227	11.1212	34.9174	1.65021	1.49771	0.775995	342.153	463.976	328.092
FxaC_27g01350	CHS	-2.57081	3.59e-06	7.33643	9.49e-116	0.489945	0.00315433	Polyketide synthase 1 n=48 Tax=Pentapetalae TaxID=1437201 RepID=PKS1_RUBID	5.59559	3.58458	4.18831	170.045	206.155	354.55	990.808	956.687	1057.11	32.8666	12.3092	40.2468	2.45426	1.24882	1.27189	617.719	896.547	609.656
FxaC_28g37450	CHS	-3.53635	4.26e-21	8.60944	1.04e-17	0.0819069	0.626577	Polyketide synthase 1 n=48 Tax=Pentapetalae TaxID=1437201 RepID=PKS1_RUBID	0.83992	0.604656	1.16128	141.265	163.393	276.188	757.22	783.373	828.538	11.8291	4.99201	15.7278	1.2635	0.181312	0.195629	677.27	897.813	649.146
FxaC_17g00800	F3'5'H	0.0152093	0.945693	-0.888918	0.00441515	-0.949678	0.017865	flavonoid 3',5'-hydroxylase-like n=1 Tax=Fragaria vesca subsp. vesca TaxID=101020 RepID=UPI0002C360D0	4.39815	4.49184	3.92356	1.86748	1.51895	1.07581	0.302063	0.228881	0.293242	4.85106	3.84593	4.88971	3.0792	2.52277	3.4865	0.514598	0.627295	0.460947
FxaC_17g00801	F3'5'H	-0.0365605	0.92692	0.258904	0.666627	-1.93043	0.162713	flavonoid 3',5'-hydroxylase-like n=1 Tax=Fragaria vesca subsp. vesca TaxID=101020 RepID=UPI0002C360D0	2.74526	2.3864	2.26157	0.383932	0.328982	0.196134	0.021578	0.043749	0	3.29972	1.56649	3.26362	0.331487	0.300716	0.208528	0.060849	0.086941	0.102887
FxaC_17g00820	F3'5'H	NA	NA	NA	NA	NA	NA	flavonoid 3',5'-hydroxylase-like n=1 Tax=Fragaria vesca subsp. vesca TaxID=101020 RepID=UPI0002C360D0	0.357872	0.460312	0.176302	0.313089	0.419166	0.449716	0.298994	0.154554	0.259856	0.251318	0.231663	0.061522	0.127189	0.282692	0.171097	0.157223	0.145191	0.112203
FxaC_18g33860	F3'5'H	NA	NA	NA	NA	NA	NA	Putative flavonoid 3',5'-hydroxylase n=2 Tax=Rosa chinensis TaxID=74649 RepID=A0A2P6P3J6_ROSCH	0	0	0	0	0	0	0	0	0	0	0	0	0	0	0	0	0	0
FxaC_19g00600	F3'5'H	-0.27794	0.209226	-1.68493	0.00149975	0.640855	0.856205	flavonoid 3',5'-hydroxylase-like n=1 Tax=Fragaria vesca subsp. vesca TaxID=101020 RepID=UPI0002C360D0	2.68325	2.77274	2.94952	0.357953	0.147896	0.424575	0.018979	0	0.03824	3.60546	2.97905	4.34755	0.878022	1.28297	1.18396	0	0.038658	0
FxaC_1g09370	F3'5'H	NA	NA	NA	NA	NA	NA	Putative flavonoid 3',5'-hydroxylase n=1 Tax=Rosa chinensis TaxID=74649 RepID=A0A2P6RKN6_ROSCH	0	0	0	0	0	0	0	0	0	0	0	0	0	0	0	0	0	0
FxaC_2g13740	F3'5'H	NA	NA	NA	NA	NA	NA	Putative flavonoid 3',5'-hydroxylase n=2 Tax=Rosoideae TaxID=171638 RepID=A0A2P6RKS8_ROSCH	0	0	0	0	0	0	0	0	0	0	0	0	0	0	0	0	0	0
FxaC_3g08990	F3'5'H	NA	NA	NA	NA	NA	NA	Putative flavonoid 3',5'-hydroxylase n=2 Tax=Rosoideae TaxID=171638 RepID=A0A2P6RKS8_ROSCH	0	0	0	0	0	0	0	0	0	0	0	0	0	0	0	0	0	0
