# Supplementary material for: Joint Transcriptomic and Metabolomic Analysis Reveals Differential Flavonoid Biosynthesis in a High-Flavonoid Strawberry Mutant
Source: Front Plant Sci. 2022 Jun 28;13:919619. doi: 10.3389/fpls.2022.919619 (PMC9274175; doi:10.3389/fpls.2022.919619)
Supplement: Supplementary Table S4 — List of differentially expressed transcription factors. [file Table_4.XLSX]

## Sheet: Table S4
Table S4. List of differentially expressed transcription factors.
gene_ID	TF family	LOG2FC MLG/WLG	padj	LOG2FC MPR/WPR	padj	LOG2FC MFR/WFR	padj
FxaC_20g31010	Alfin-like	1.37694	1.65e-07	0.710401	0.102703	1.24677	2.87e-06
FxaC_27g40000	Alfin-like	1.58393	5.44e-45	-0.131168	0.758715	1.57273	4.93e-14
FxaC_6g37090	Alfin-like	-1.22881	1.88e-07	-1.86195	1.27e-05	1.18958	0.0028826
FxaC_1g08491	Alfin-like	0.976096	6.63e-08	3.42163	3.42e-51	1.87969	5.16e-56
FxaC_26g13180	Alfin-like	-0.87274	0.0168551	-3.65368	4.21e-14	-1.06463	0.68103
FxaC_7g32780	Alfin-like	0.243828	0.287451	1.24145	5.78e-08	2.95493	2.68e-48
FxaC_3g08281	Alfin-like	-0.806042	8.25e-10	0.221287	0.257692	-1.16325	5.57e-32
FxaC_18g36900	AP2/ERF-AP2	1.22914	0.0273343	0.472476	NA	-0.984789	0.0790998
FxaC_25g07560	AP2/ERF-AP2	-1.34703	0.00213947	2.85236	7.89e-06	4.85954	9.97e-84
FxaC_27g29270	AP2/ERF-AP2	-1.87135	8.44e-10	-2.23779	5.29e-10	-0.466168	0.277042
FxaC_5g36620	AP2/ERF-AP2	1.53844	3.26e-08	-0.0191563	0.98508	0.727168	0.184692
FxaC_1g18410	AP2/ERF-AP2	0.428937	8.53e-05	1.11908	0.000911373	2.69946	8.18e-124
FxaC_10g09940	AP2/ERF-ERF	-2.59072	2.97e-20	-4.2385	0.00607225	-4.41774	0.106326
FxaC_10g20350	AP2/ERF-ERF	1.04132	5.36e-17	2.30086	3.33e-23	-0.459952	0.00545696
FxaC_11g06430	AP2/ERF-ERF	6.11671	1.21e-201	6.68017	1.31e-17	6.43443	3.01e-153
FxaC_11g35390	AP2/ERF-ERF	1.06626	1.38e-12	0.735288	0.00032386	1.29524	4.96e-17
FxaC_12g24360	AP2/ERF-ERF	3.43142	2.36e-27	4.54265	4.85e-36	4.95839	1.54e-27
FxaC_13g23180	AP2/ERF-ERF	-1.69441	0.000896721	2.21423	0.000315364	-1.87335	8.57e-08
FxaC_13g27370	AP2/ERF-ERF	1.51285	8.91e-49	0.612027	3.53e-06	1.02529	1.64e-32
FxaC_13g37760	AP2/ERF-ERF	1.97942	4.47e-54	0.943866	1.8e-06	1.83113	1.35e-32
FxaC_13g45580	AP2/ERF-ERF	-2.26566	9.08e-05	-1.80125	0.383329	-2.78116	0.00757987
FxaC_14g33850	AP2/ERF-ERF	-2.22421	4.5e-05	-1.51002	0.529056	-2.95442	0.0823042
FxaC_15g18400	AP2/ERF-ERF	1.19186	1.09e-24	0.820282	5.39e-08	0.517625	7.04e-08
FxaC_15g30700	AP2/ERF-ERF	-2.03154	2.38e-05	-1.86425	0.358609	-3.26203	0.0693235
FxaC_16g03040	AP2/ERF-ERF	-1.53761	2.38e-09	-1.95484	0.00294844	-1.25454	0.149223
FxaC_17g01740	AP2/ERF-ERF	1.44133	0.0190759	4.66642	6.92e-05	-9.91692	2.89e-60
FxaC_17g05710	AP2/ERF-ERF	1.91433	1.53e-08	2.13397	1.72e-11	2.36461	8.32e-06
FxaC_17g06710	AP2/ERF-ERF	-1.51442	3.66e-07	-1.1414	0.000709329	0.481649	0.0543723
FxaC_17g48200	AP2/ERF-ERF	1.27198	2.32e-06	-1.39693	NA	-7.50984	4.69e-06
FxaC_18g09100	AP2/ERF-ERF	1.80705	8.92e-11	0.0371977	0.981902	-0.927777	0.786158
FxaC_18g25020	AP2/ERF-ERF	1.47449	2.36e-16	4.90503	8.9e-16	5.7165	9.42e-43
FxaC_18g44930	AP2/ERF-ERF	1.58594	0.000102275	-0.234137	0.897402	-0.457527	0.794522
FxaC_19g05070	AP2/ERF-ERF	-2.40139	1.68e-09	-2.19089	1.03e-05	-2.13786	9.72e-09
FxaC_19g33910	AP2/ERF-ERF	2.30676	4.57e-15	-0.742319	0.432601	-2.50312	0.148497
FxaC_1g09850	AP2/ERF-ERF	1.95411	0.000940679	1.61407	0.0466457	1.56747	0.00493259
FxaC_1g22550	AP2/ERF-ERF	-1.4152	0.000350359	-3.54454	0.00660981	-2.80978	0.00096709
FxaC_1g25020	AP2/ERF-ERF	1.5523	2.08e-39	0.527646	0.0991914	-1.27907	4.03e-14
FxaC_1g27880	AP2/ERF-ERF	-1.06582	0.000956326	-1.04914	0.420465	-4.08512	3.38e-07
FxaC_20g01730	AP2/ERF-ERF	1.49798	0.00827636	6.47782	7.29e-11	-8.0978	7.59e-32
FxaC_20g05000	AP2/ERF-ERF	-1.2786	2.83e-05	-1.75099	0.0165577	-1.80752	0.0721908
FxaC_20g05380	AP2/ERF-ERF	-2.45561	0.00991003	-0.704656	0.32094	-5.14453	5.19e-29
FxaC_21g23930	AP2/ERF-ERF	1.32498	1.13e-34	-0.057887	0.721529	-0.728753	1.82e-08
FxaC_21g25320	AP2/ERF-ERF	-3.02303	8.76e-06	0.615992	0.905512	-3.34839	0.100915
FxaC_21g31510	AP2/ERF-ERF	-4.41058	8.11e-18	-8.49598	1.88e-08	-3.72706	0.436199
FxaC_22g20670	AP2/ERF-ERF	1.1382	1.07e-33	-0.839318	3.1e-11	0.0297111	0.839953
FxaC_23g02620	AP2/ERF-ERF	1.33209	5.94e-38	0.0728043	0.646095	-0.92614	4.17e-13
FxaC_23g03900	AP2/ERF-ERF	-3.5567	8.52e-09	3.05489	0.532552	-3.59545	0.000166811
FxaC_23g27140	AP2/ERF-ERF	-1.83205	5.84e-05	-1.32076	0.0616377	-0.512887	0.260446
FxaC_24g06970	AP2/ERF-ERF	-2.48914	1.11e-07	-3.51272	0.000446009	-6.98537	0.000159169
FxaC_24g15030	AP2/ERF-ERF	1.24479	7.65e-09	0.361463	0.138553	-0.673216	0.00590248
FxaC_24g43130	AP2/ERF-ERF	-3.34891	1.71e-10	-3.33609	0.488625	-3.19345	0.29394
FxaC_24g50810	AP2/ERF-ERF	1.17291	1.67e-18	1.22854	1.63e-36	-0.00563888	0.967903
FxaC_25g22870	AP2/ERF-ERF	1.41782	1.59e-13	1.61841	2.52e-17	1.93673	1.45e-49
FxaC_25g50590	AP2/ERF-ERF	1.36672	8.94e-07	-0.241724	0.85202	0.975736	0.231038
FxaC_25g58650	AP2/ERF-ERF	2.16354	4.05e-05	2.72379	0.0938052	1.291	5.1e-06
FxaC_25g58690	AP2/ERF-ERF	1.24189	1.95e-05	-0.542384	0.681086	1.29285	0.100181
FxaC_26g01500	AP2/ERF-ERF	3.41062	2.17e-87	2.12971	NA	4.63111	2.89e-27
FxaC_26g01540	AP2/ERF-ERF	4.21846	2.54e-40	3.32255	0.00180502	3.5777	7.17e-35
FxaC_26g07610	AP2/ERF-ERF	1.34187	4.79e-12	0.0058752	NA	2.54593	1.72e-06
FxaC_26g12560	AP2/ERF-ERF	1.21367	0.00443397	2.34034	2.61e-18	-2.61961	1.71e-21
FxaC_26g35460	AP2/ERF-ERF	-1.48238	0.0022328	1.9522	0.00258212	3.41427	1.35e-11
FxaC_27g06010	AP2/ERF-ERF	-2.18323	4.36e-05	0.386576	0.55324	1.13954	6.28e-05
FxaC_27g40640	AP2/ERF-ERF	2.75373	1.45e-28	1.74922	9.76e-11	-1.64258	4.47e-11
FxaC_27g44990	AP2/ERF-ERF	1.55251	2.97e-10	1.53848	0.335711	1.17084	4.68e-05
FxaC_28g05490	AP2/ERF-ERF	1.4937	4.66e-06	-1.63926	0.356992	-0.840571	0.612829
FxaC_28g05540	AP2/ERF-ERF	1.70268	1.88e-12	0.148225	0.934069	1.8503	1.69e-09
FxaC_28g09100	AP2/ERF-ERF	2.96011	2.92e-24	2.7096	6.87e-56	-2.67632	1.11e-42
FxaC_2g00470	AP2/ERF-ERF	3.61968	9.64e-18	1.79216	0.37503	4.50108	0.0607564
FxaC_2g03310	AP2/ERF-ERF	-1.51923	2.71e-07	-4.57514	1.5e-10	-3.31681	0.00386097
FxaC_2g14300	AP2/ERF-ERF	3.09993	2.59e-13	3.36231	0.0122093	5.18382	0.00840752
FxaC_2g26210	AP2/ERF-ERF	-3.14579	7.86e-21	-6.01888	5.41e-08	-3.28973	5.77e-07
FxaC_2g28570	AP2/ERF-ERF	1.113	6.4e-11	0.435153	0.384158	-2.04603	1.73e-08
FxaC_3g09400	AP2/ERF-ERF	3.22756	2.15e-30	2.10595	0.0677591	4.76399	3.87e-05
FxaC_4g30730	AP2/ERF-ERF	2.23821	1.04e-11	2.30837	0.0117845	1.57049	0.0129256
FxaC_4g31070	AP2/ERF-ERF	2.05516	6.86e-09	2.28052	0.00419446	0.944121	0.214609
FxaC_5g00550	AP2/ERF-ERF	1.25431	1.78e-12	1.31705	2e-08	-2.32043	4.8e-26
FxaC_5g09490	AP2/ERF-ERF	-3.10606	4.05e-42	-0.66618	0.119403	-0.635942	0.171803
FxaC_5g18591	AP2/ERF-ERF	-1.72267	1.22e-05	-0.800304	0.326161	0.0783587	0.941654
FxaC_6g06130	AP2/ERF-ERF	1.7968	1.96e-07	1.03261	NA	1.13378	0.00966346
FxaC_6g06160	AP2/ERF-ERF	1.56327	2.71e-08	-0.935186	0.540527	1.3837	0.00343821
FxaC_6g31010	AP2/ERF-ERF	-2.36782	1.21e-16	-1.29272	0.00808821	-0.628915	0.161931
FxaC_6g46230	AP2/ERF-ERF	-1.3271	1.01e-09	1.77446	7.87e-16	1.36634	1.16e-29
FxaC_7g04560	AP2/ERF-ERF	2.47873	1.1e-09	1.24378	0.263313	3.70301	4.66e-09
FxaC_7g04640	AP2/ERF-ERF	3.2931	9.28e-55	1.34697	0.403184	4.04636	0.00481751
FxaC_7g10750	AP2/ERF-ERF	1.41095	0.00125962	-0.402244	0.773795	-2.55408	0.0116881
FxaC_7g26300	AP2/ERF-ERF	-2.25244	2.15e-14	0.865087	0.0657311	-1.65097	0.0015395
FxaC_7g35820	AP2/ERF-ERF	1.19694	7.21e-11	2.259	9.47e-60	0.117108	0.497874
FxaC_8g02270	AP2/ERF-ERF	-2.80239	4.1e-18	1.93032	7.85e-06	0.762396	0.000299217
FxaC_8g33260	AP2/ERF-ERF	-1.05301	0.000350467	-3.51296	0.0573746	-1.77753	0.00417659
FxaC_9g29101	AP2/ERF-ERF	-1.20298	2.79e-06	-0.851946	0.0163353	0.0109711	0.966413
FxaC_9g45510	AP2/ERF-ERF	-1.54364	1.97e-10	-2.76584	0.029274	-2.2137	0.398558
FxaC_13g17120	AP2/ERF-ERF	-0.83844	0.869291	-10.9492	1.49e-17	-2.53817	0.584884
FxaC_14g15920	AP2/ERF-ERF	-0.895418	0.0851379	1.47978	0.0140638	-3.07252	4.49e-11
FxaC_15g16370	AP2/ERF-ERF	0.233262	0.63769	3.48429	6.72e-44	-0.76268	0.0289255
FxaC_17g25970	AP2/ERF-ERF	0.312087	0.0154468	1.77826	2.26e-08	0.741187	2.14e-07
FxaC_18g41810	AP2/ERF-ERF	0.862834	0.000996316	1.88625	0.0133509	1.34182	0.00556773
FxaC_18g44950	AP2/ERF-ERF	-0.0264638	0.949721	3.01522	3.21e-05	-7.46043	1.24e-29
FxaC_19g01500	AP2/ERF-ERF	0.523218	0.198131	5.36112	2.96e-06	-5.62018	1.12e-33
FxaC_19g12290	AP2/ERF-ERF	-0.61968	0.0603954	-2.14754	2.85e-05	-2.84798	2.32e-06
FxaC_19g18140	AP2/ERF-ERF	0.929152	4.86e-08	2.77327	1.11e-09	1.50573	5.7e-06
FxaC_1g00220	AP2/ERF-ERF	-0.631067	0.00300144	-3.17703	4.39e-24	-1.76454	1.15e-05
FxaC_20g21400	AP2/ERF-ERF	0.911648	0.00624674	2.26954	7.07e-07	0.299453	0.467198
FxaC_21g33880	AP2/ERF-ERF	-0.698047	0.262109	-7.84989	1.59e-06	-3.2504	0.0784319
FxaC_21g38120	AP2/ERF-ERF	-2.86621	0.101738	-3.37419	3.39e-22	-3.01178	1.18e-33
FxaC_21g57710	AP2/ERF-ERF	-0.227193	0.924347	1.58866	4.01e-16	1.36405	1.35e-11
FxaC_22g13000	AP2/ERF-ERF	0.977369	1.65e-10	1.13347	3.1e-22	0.305839	0.0390455
FxaC_22g24490	AP2/ERF-ERF	-0.947229	0.00318336	-1.99629	0.0266713	5.18334	0.041609
FxaC_25g26490	AP2/ERF-ERF	-0.803421	0.00745705	-4.75958	0.00390868	NA	NA
FxaC_25g44880	AP2/ERF-ERF	0.782173	0.00528943	1.74233	6.29e-11	-2.79036	1.6e-32
FxaC_27g12630	AP2/ERF-ERF	0.346554	0.348017	-7.06847	0.000631302	NA	NA
FxaC_2g05950	AP2/ERF-ERF	0.0458148	0.921258	-3.64231	4.88e-09	0.0340129	0.979027
FxaC_3g05980	AP2/ERF-ERF	-0.90415	0.000557658	-3.80433	2.42e-08	-0.223622	0.883493
FxaC_3g18140	AP2/ERF-ERF	0.912323	0.0156487	2.4684	2.02e-21	1.07268	0.0231551
FxaC_4g16110	AP2/ERF-ERF	-0.852742	8.02e-07	-1.83399	8.04e-07	-3.25088	4.09e-24
FxaC_4g23730	AP2/ERF-ERF	0.816875	0.0438332	2.45409	7.42e-21	0.822577	0.0219053
FxaC_7g27190	AP2/ERF-ERF	0.192387	0.693533	-1.98169	0.00138753	-1.54824	0.0670771
FxaC_7g43290	AP2/ERF-ERF	-0.0536062	0.850259	2.96726	4.51e-60	1.24508	9.39e-20
FxaC_8g04730	AP2/ERF-ERF	-0.595861	0.010793	1.81772	2.08e-10	0.377748	0.0389147
FxaC_8g07190	AP2/ERF-ERF	-1.17649	0.35977	-6.60129	0.000553894	-2.26537	0.0104173
FxaC_8g33200	AP2/ERF-ERF	0.520533	0.0820836	-3.05847	0.00284716	0.134267	0.900412
FxaC_9g34690	AP2/ERF-ERF	0.46815	0.0070381	2.04558	9.28e-07	-0.454095	0.0343971
FxaC_9g45560	AP2/ERF-ERF	0.241126	0.0967973	-1.01733	0.00434011	-0.698485	0.00412968
FxaC_10g09450	AP2/ERF-ERF	0.670488	0.0446208	-0.588098	0.421726	-2.84456	0.000185828
FxaC_10g26070	AP2/ERF-ERF	-0.57254	0.0537154	-0.34481	0.457278	1.236	9.13e-06
FxaC_10g46220	AP2/ERF-ERF	-0.742364	0.0166739	-0.489288	0.183733	-2.38088	2.17e-17
FxaC_11g05850	AP2/ERF-ERF	-0.160528	0.581071	-0.848512	0.0376135	-1.07636	0.000133573
FxaC_11g18560	AP2/ERF-ERF	-0.101739	0.603661	0.509301	0.137776	-2.47361	2.92e-28
FxaC_12g30380	AP2/ERF-ERF	-0.172225	0.379148	0.704401	0.346983	-1.03771	4.57e-05
FxaC_13g11591	AP2/ERF-ERF	0.188723	0.561246	-0.160283	0.658372	-1.32506	7.2e-06
FxaC_13g17121	AP2/ERF-ERF	-0.193253	0.628214	-0.0897584	0.783602	-1.85767	3.33e-10
FxaC_16g21800	AP2/ERF-ERF	-0.0518689	0.915115	-0.922614	0.000140606	-1.33612	2.71e-06
FxaC_18g42300	AP2/ERF-ERF	-0.365323	0.0373417	-0.291681	0.204272	-1.08654	1.75e-12
FxaC_22g31560	AP2/ERF-ERF	0.3795	0.222633	-0.0736426	0.950799	-4.51357	1.58e-48
FxaC_22g70940	AP2/ERF-ERF	-0.0622915	0.97747	-4.63371	0.118238	-4.29501	0.0031078
FxaC_23g55680	AP2/ERF-ERF	0.271906	0.330116	0.685333	0.0613128	1.6153	5.94e-09
FxaC_23g57642	AP2/ERF-ERF	0.124409	0.445267	0.223875	0.0976919	-1.00581	1.14e-25
FxaC_25g47100	AP2/ERF-ERF	-0.0283398	0.896378	0.168387	0.778637	1.10673	4.96e-05
FxaC_25g47190	AP2/ERF-ERF	0.0346403	0.876384	0.242772	0.692249	1.07659	2.9e-05
FxaC_26g09850	AP2/ERF-ERF	-0.0926174	0.845541	-0.597252	0.631738	-1.78901	0.00650408
FxaC_27g42700	AP2/ERF-ERF	0.20331	0.554689	-0.199037	0.568159	-1.43889	2.53e-07
FxaC_28g07240	AP2/ERF-ERF	-0.508672	0.215324	0.203725	0.781483	-1.8925	2.52e-06
FxaC_28g07270	AP2/ERF-ERF	0.181119	0.68044	-0.723945	0.533327	-2.37964	3.17e-07
FxaC_28g07800	AP2/ERF-ERF	-0.459067	0.316884	-2.09844	0.0945954	-3.89138	0.0147895
FxaC_2g32230	AP2/ERF-ERF	-0.776995	0.0488202	-0.701729	0.563962	-5.87504	1.14e-17
FxaC_3g22040	AP2/ERF-ERF	-1.79066	0.0539617	-0.748343	0.705967	-3.77592	2.14e-05
FxaC_3g24660	AP2/ERF-ERF	0.941284	3.15e-12	-0.241898	0.47261	-1.92507	2.03e-23
FxaC_3g27500	AP2/ERF-ERF	-0.418177	0.194424	0.0782464	0.961617	-7.40887	1.5e-06
FxaC_4g13690	AP2/ERF-ERF	-0.702047	0.0378597	-0.623648	0.650186	-5.3771	8.02e-16
FxaC_5g26740	AP2/ERF-ERF	0.704357	0.308399	-2.50479	0.0598608	-2.50865	8.8e-06
FxaC_6g15040	AP2/ERF-ERF	-0.242766	0.775726	-1.88507	0.131576	-4.1707	2.81e-17
FxaC_6g39640	AP2/ERF-ERF	0.116625	0.687576	0.888061	1.96e-05	-3.45217	1.8e-171
FxaC_6g42980	AP2/ERF-ERF	0.340528	0.282296	-0.0203832	0.965737	1.53334	1.48e-06
FxaC_6g42990	AP2/ERF-ERF	-1.44161	0.402783	-3.0162	0.52929	-5.41307	0.0222174
FxaC_8g02930	AP2/ERF-ERF	-0.22513	0.723598	0.08773	0.937919	-2.63295	3.25e-07
FxaC_8g12070	AP2/ERF-ERF	0.243286	0.225272	0.742557	5.35e-05	-2.16516	4.18e-50
FxaC_9g14990	AP2/ERF-ERF	0.407331	0.083803	0.084647	0.772916	-1.04896	3.14e-08
FxaC_14g09281	AP2/ERF-RAV	1.4905	1.89e-11	0.872683	0.225938	0.413076	0.544848
FxaC_15g09670	AP2/ERF-RAV	-0.749109	0.000236563	-2.27594	2.3e-12	-1.07622	0.155243
FxaC_16g22290	AP2/ERF-RAV	0.504503	0.0104052	-1.1726	0.0332974	-0.265358	0.756673
FxaC_18g43530	ARID	-1.03291	0.00350124	1.00708	0.0105267	1.02626	0.019764
FxaC_19g30700	ARID	-1.13635	0.000210309	-0.289341	0.414121	-0.0220734	0.950579
FxaC_27g26780	ARID	1.23759	1.71e-06	0.883048	0.000884296	0.592852	0.00939624
FxaC_24g11411	ARID	0.358593	0.0800475	-3.15335	2.47e-12	-0.466252	0.564881
FxaC_28g22130	ARID	0.513764	0.030298	1.41323	8.94e-11	0.0669878	0.816842
FxaC_3g09920	ARID	-0.654084	0.00966259	0.251267	0.484296	-1.00121	9.78e-05
FxaC_13g53740	AUX/IAA	-5.38393	7.52e-60	-10.1823	3.36e-13	-2.24794	0.609173
FxaC_13g53880	AUX/IAA	-1.37139	0.00150487	-5.85265	2.35e-05	-0.12216	0.981553
FxaC_15g35770	AUX/IAA	-1.19785	2.21e-06	-3.3822	3.35e-07	0.891068	0.495857
FxaC_15g38980	AUX/IAA	-2.24424	1.4e-09	-5.583	9.67e-07	-5.40214	0.0270367
FxaC_16g02100	AUX/IAA	-7.04146	2.88e-144	-12.9169	8.63e-26	-4.93961	0.00241156
FxaC_17g49120	AUX/IAA	-2.78127	1.36e-33	-4.11025	6.95e-34	-1.93965	1.08e-07
FxaC_18g08270	AUX/IAA	1.11571	2.16e-09	0.460625	0.184851	1.945	4.01e-12
FxaC_21g28160	AUX/IAA	-1.03637	4.32e-05	-1.16912	0.00144622	-0.226437	0.516339
FxaC_22g26010	AUX/IAA	1.45574	1.23e-34	1.11018	0.000114344	-0.508337	0.00756652
FxaC_2g03540	AUX/IAA	-2.22917	6.71e-30	-3.49829	4.54e-21	-0.369888	0.527451
FxaC_3g03010	AUX/IAA	1.29909	0.00415368	1.8239	6.13e-07	-3.1731	0.000546403
FxaC_4g37260	AUX/IAA	1.43645	8.73e-06	1.02123	0.000308446	-3.63281	0.00903344
FxaC_5g06112	AUX/IAA	1.26538	0.000863546	-0.180143	0.560338	-6.127	1.06e-07
FxaC_5g13770	AUX/IAA	1.09284	4.4e-08	0.509641	0.138505	-0.841264	0.00657359
FxaC_6g26910	AUX/IAA	1.09495	4.29e-05	1.86288	3.42e-18	-1.36918	2.5e-09
FxaC_6g33780	AUX/IAA	1.30342	1.07e-06	0.9282	1.98e-07	-3.19026	2.42e-24
FxaC_7g22000	AUX/IAA	1.2737	0.00314816	3.15346	4.26e-90	-0.985078	4.89e-07
FxaC_13g24080	AUX/IAA	-0.360179	0.535076	2.21817	4.66e-06	-1.21277	6.63e-07
FxaC_13g50980	AUX/IAA	-0.809781	0.000673735	-2.21012	0.000113455	-0.717475	0.473432
FxaC_15g17110	AUX/IAA	-0.786031	0.247708	1.5132	0.000151522	-2.78029	7.6e-34
FxaC_16g04730	AUX/IAA	-0.970696	0.00192528	-3.66185	7.08e-07	0.118026	0.961607
FxaC_1g03890	AUX/IAA	0.645136	0.671944	2.09165	7.41e-05	-3.07161	0.0500337
FxaC_21g28940	AUX/IAA	-0.219611	0.290371	-1.63215	9.82e-05	1.8053	0.0141582
FxaC_21g67600	AUX/IAA	0.765121	6.95e-15	-1.05111	3.88e-10	0.136676	0.616693
FxaC_22g23910	AUX/IAA	-0.2875	0.388997	-1.2442	0.000503145	-1.25873	0.0920366
FxaC_22g24640	AUX/IAA	-0.981937	8.37e-07	-3.56907	1.68e-11	-0.287903	0.854604
FxaC_22g66780	AUX/IAA	0.235435	0.0160437	-2.33621	4.65e-31	-1.57028	1.32e-08
FxaC_23g06450	AUX/IAA	-0.923076	5.95e-06	-2.03005	2.24e-05	-2.36923	2.97e-08
FxaC_23g07140	AUX/IAA	-0.377389	0.0668783	-2.92598	1.09e-13	1.04715	0.173237
FxaC_24g07480	AUX/IAA	0.887866	2.27e-12	-1.36254	1.65e-15	-0.938784	0.00258784
FxaC_24g07510	AUX/IAA	-0.0840679	0.580247	-2.51688	4.61e-26	-1.9422	7.24e-06
FxaC_24g40130	AUX/IAA	-0.827469	5.76e-06	-3.89972	1.27e-22	-0.270278	0.76297
FxaC_24g41080	AUX/IAA	-0.589861	0.100719	-2.59916	0.000258436	-1.16298	0.0679022
FxaC_2g06130	AUX/IAA	-0.59066	0.000372622	-1.58011	0.000163826	1.16453	0.0766549
FxaC_2g09120	AUX/IAA	1.12108	0.123071	2.56087	2.76e-07	-3.2005	0.021051
FxaC_3g05750	AUX/IAA	-0.857062	2.54e-08	-2.45534	1.86e-11	0.0349576	0.959347
FxaC_5g16040	AUX/IAA	0.301565	0.0251928	2.24851	3.37e-43	-0.347659	0.000724059
FxaC_6g24620	AUX/IAA	0.191775	0.481267	1.30847	4.86e-12	-0.223921	0.289879
FxaC_7g16800	AUX/IAA	0.225026	0.4119	1.64618	1.62e-16	-0.0926409	0.770267
FxaC_7g20010	AUX/IAA	0.0946067	0.464939	1.61212	1.03e-21	-0.110306	0.490841
FxaC_7g37140	AUX/IAA	-0.701605	0.00194038	-1.74208	0.00226266	0.754448	0.0546741
FxaC_8g10870	AUX/IAA	-0.935836	0.0015001	-2.38261	0.00109305	0.658206	0.0933745
FxaC_8g20440	AUX/IAA	-0.0285914	0.967537	2.50614	1.68e-21	-1.54628	1.59e-07
FxaC_1g00390	AUX/IAA	-0.15984	0.473608	-0.49429	0.0137656	1.11689	1.61e-07
FxaC_21g30210	AUX/IAA	-0.229842	0.326292	-0.803018	0.0089003	-3.12489	5.89e-56
FxaC_21g67590	AUX/IAA	0.718542	6.87e-10	-0.221828	0.633062	-1.55254	0.00192617
FxaC_23g08190	AUX/IAA	0.397264	0.000984437	-0.741004	3.92e-05	-2.93298	3.02e-64
FxaC_23g41201	AUX/IAA	0.644689	6.28e-05	-0.0564235	0.85984	-4.84581	2.33e-22
FxaC_23g41220	AUX/IAA	0.65554	3.67e-07	-0.951851	6.95e-07	-3.06597	1.05e-44
FxaC_24g39290	AUX/IAA	0.928958	1.25e-11	-0.284091	0.503169	-3.52453	7.32e-90
FxaC_4g34690	AUX/IAA	-0.515694	0.000347351	-0.375535	0.177985	1.20239	1.01e-06
FxaC_5g13790	AUX/IAA	0.466957	0.00742735	0.408163	0.0231505	1.2928	3.42e-21
FxaC_6g40800	AUX/IAA	0.184448	0.690935	-1.25896	0.566621	4.95533	3.21e-05
FxaC_21g24010	B3	1.58651	2.44e-08	2.36289	2.78e-08	6.23843	2.89e-119
FxaC_22g72120	B3	-1.00801	2.42e-07	-1.16196	3.3e-10	-0.201147	0.238098
FxaC_25g11880	B3	1.16884	4.58e-05	0.776122	0.0621948	1.90589	2.08e-05
FxaC_27g21340	B3	1.59754	3.71e-06	-0.36541	0.447671	2.07973	7.87e-07
FxaC_28g01761	B3	-2.17982	1.78e-08	-1.06619	0.0159899	0.404513	0.353593
FxaC_5g17330	B3	-2.42394	3.24e-07	-1.49109	0.363444	-2.37021	0.0970584
FxaC_5g35060	B3	-1.45068	4.81e-18	-4.08515	1.34e-24	-0.121431	0.727147
FxaC_5g35160	B3	2.56233	1.87e-18	2.12097	0.00210702	6.30921	0.00168741
FxaC_5g35520	B3	-3.98732	5.06e-49	-3.00318	4.93e-43	-3.56743	4.39e-32
FxaC_6g07180	B3	2.90731	1.48e-16	3.5289	0.000422381	4.66827	4.69e-14
FxaC_6g08130	B3	-2.23045	5.09e-19	-2.66431	1.46e-07	3.10053	0.000669142
FxaC_6g23880	B3	-2.38597	0.00248832	-1.92675	0.359088	-2.27062	0.164699
FxaC_7g05400	B3	1.08492	0.000821585	1.41624	1.42e-09	1.8058	8.23e-10
FxaC_7g05650	B3	4.23057	1.93e-27	1.19248	0.12496	8.90129	4.36e-11
FxaC_7g19110	B3	-2.9285	0.000481183	0.276472	0.896441	-2.48385	0.0984486
FxaC_8g32270	B3	2.43746	3.05e-09	2.97421	5.07e-13	3.57814	7.51e-31
FxaC_16g05870	B3	-0.0661075	0.788492	-1.09877	7.29e-06	0.0474375	0.865321
FxaC_20g14860	B3	-0.000716873	0.998903	-1.27144	0.00426518	-0.226406	0.675613
FxaC_22g58740	B3	-0.0054227	0.982048	-1.00084	0.000585877	0.177171	0.446263
FxaC_23g33620	B3	-0.533775	0.00363286	-1.22343	6.42e-05	0.63011	1.54e-06
FxaC_24g13710	B3	-0.848952	0.000465123	-1.56784	9.52e-06	-0.0460673	0.892238
FxaC_26g04210	B3	0.556215	0.0634825	1.05227	6.06e-06	1.80981	1.43e-11
FxaC_27g15000	B3	-0.229363	0.304717	-1.02244	0.000499472	0.967893	0.000385556
FxaC_28g25170	B3	0.48749	0.134344	1.08173	1.73e-06	1.13377	0.000165462
FxaC_3g09360	B3	0.712089	1.92e-09	-1.56534	6.33e-18	-0.239936	0.273802
FxaC_6g06420	B3	-0.246991	0.527431	1.30718	0.000194307	0.251206	0.610137
FxaC_6g08110	B3	-0.606646	0.000545803	-1.42393	1.29e-10	0.153505	0.450149
FxaC_6g08131	B3	-0.255494	0.628214	-3.46733	0.0226246	1.76217	0.164438
FxaC_6g08170	B3	-0.305375	0.222702	-1.09408	0.0289459	1.50697	0.0104508
FxaC_7g05680	B3	-0.350063	0.0242257	-1.04658	1.12e-05	0.0747552	0.780458
FxaC_8g33080	B3	-0.945247	0.00155607	1.56882	5.48e-05	0.352479	0.322586
FxaC_9g31400	B3	-0.112741	0.78988	-1.03093	4.85e-05	0.774493	0.0180291
FxaC_23g02661	B3	-0.475251	0.269713	0.829652	0.0955796	2.24754	1.3e-24
FxaC_6g06410	B3	0.515156	0.0584298	-0.457963	0.285378	2.50643	6.13e-09
FxaC_8g32300	B3	-0.511448	0.173661	0.271452	0.642375	1.96522	0.000553403
FxaC_11g34220	B3-ARF	-1.09841	4.07e-10	-1.22097	2.94e-06	0.476363	0.220668
FxaC_12g12710	B3-ARF	-1.01867	4.07e-14	-2.30167	5.52e-16	-0.408946	0.171909
FxaC_19g09520	B3-ARF	1.07292	1.04e-20	1.14264	5.69e-19	0.860817	5.8e-18
FxaC_25g34350	B3-ARF	-1.00144	1.55e-06	-2.02047	8.4e-12	-1.09449	0.344299
FxaC_28g19760	B3-ARF	-1.42766	1.33e-07	-2.00969	0.00734928	1.5221	0.615235
FxaC_2g00500	B3-ARF	1.39227	1.41e-25	-0.555449	0.00301678	-0.0561216	0.813384
FxaC_2g14260	B3-ARF	1.3342	1.11e-16	-0.58953	0.0021099	-0.058803	0.750371
FxaC_9g17400	B3-ARF	-1.30196	1.07e-11	-1.63552	2.94e-20	-0.511347	0.0361981
FxaC_10g02000	B3-ARF	-0.793637	6.01e-12	-2.3968	3.57e-30	-0.446958	3.36e-05
FxaC_10g37200	B3-ARF	-0.503541	0.017457	-2.38322	7.59e-23	-0.244461	0.680543
FxaC_12g13450	B3-ARF	-0.697325	0.00101699	-1.00096	0.00129014	-1.0354	0.0205972
FxaC_17g55120	B3-ARF	0.742387	0.000599021	1.40392	2.34e-11	1.90397	7.49e-10
FxaC_1g09810	B3-ARF	-0.191323	0.0734685	-1.38967	2.06e-11	-0.328593	0.00378202
FxaC_1g34780	B3-ARF	-0.336544	0.0298499	-2.53673	9.39e-32	-0.55638	0.00424518
FxaC_20g12400	B3-ARF	-0.239221	0.585335	1.86021	0.0218255	0.383196	0.722009
FxaC_21g18570	B3-ARF	-0.676619	9.14e-08	-1.34074	4.11e-27	-0.970189	2.73e-17
FxaC_22g15940	B3-ARF	-0.664404	1.69e-06	-1.27086	1.56e-21	-0.60988	8.32e-09
FxaC_22g51140	B3-ARF	0.200736	0.20669	1.30434	2.99e-19	-0.0278109	0.8804
FxaC_24g47850	B3-ARF	-0.466941	0.00622943	-1.30259	3.05e-16	-0.798779	3.68e-12
FxaC_25g22820	B3-ARF	-0.734926	0.000414855	-2.7478	3.13e-10	-0.820964	0.421495
FxaC_2g41840	B3-ARF	-0.323286	0.0224647	-1.45194	1.52e-13	0.012094	0.963192
FxaC_3g40280	B3-ARF	-0.283405	0.0381087	-1.96431	4.69e-37	-0.387818	0.0891861
FxaC_4g00930	B3-ARF	0.689491	3.68e-08	-1.79651	6.12e-16	0.496085	0.109449
FxaC_6g43160	B3-ARF	-0.902445	0.00055756	-1.238	0.000214808	0.938799	4.53e-05
FxaC_7g41100	B3-ARF	-0.784321	0.000145239	-2.75745	4.86e-11	0.263373	0.354783
FxaC_8g07340	B3-ARF	-0.93276	0.00915223	-2.50844	3.82e-09	0.380152	0.323301
FxaC_9g16290	B3-ARF	-0.7378	1.05e-05	-1.28965	1.28e-07	0.919392	5.86e-05
FxaC_9g50000	B3-ARF	-0.389928	0.00100705	-2.8693	6.73e-42	-0.642535	1.26e-05
FxaC_10g07210	B3-ARF	0.507736	1.4e-06	0.193954	0.196157	-1.6895	7.58e-23
FxaC_11g02060	B3-ARF	-0.640017	1.16e-07	0.26363	0.259603	1.68502	1.38e-58
FxaC_11g33240	B3-ARF	-0.756725	0.0151633	-0.66803	0.0296059	1.01347	0.00188401
FxaC_12g41640	B3-ARF	-0.0572953	0.684771	-0.236669	0.047324	-1.23472	1.28e-15
FxaC_19g11690	B3-ARF	0.424023	0.0738791	0.515469	0.231943	1.15716	0.0133931
FxaC_24g20950	B3-ARF	-0.703848	9.89e-06	-0.228984	0.262297	-1.51846	1.7e-44
FxaC_26g18090	B3-ARF	1.24791	0.0823124	0.989515	0.174506	2.12353	8.74e-07
FxaC_27g35540	B3-ARF	0.319054	0.392168	0.590085	0.0710698	2.03508	6.27e-20
FxaC_28g16990	B3-ARF	-0.516523	0.256891	0.321976	0.271908	1.33404	5.46e-07
FxaC_4g30790	B3-ARF	0.303025	0.0254226	-0.869199	6.34e-06	-1.63353	1.3e-22
FxaC_13g01850	BBR-BPC	-1.13139	0.000811524	0.676691	0.0365187	1.01725	8.03e-05
FxaC_8g07220	BBR-BPC	1.08824	5.7e-15	0.384874	0.10001	1.28321	1.87e-11
FxaC_11g04590	BES1	-1.37599	2.93e-29	-0.781883	0.12876	-3.61313	5.59e-30
FxaC_12g32080	BES1	1.07325	0.00128547	-1.05964	0.011475	1.24443	0.00560962
FxaC_3g11080	BES1	1.16542	8.25e-19	0.132417	0.334223	-0.147922	0.310404
FxaC_4g25810	BES1	1.1042	2e-15	-0.19253	0.230338	0.0218297	0.905523
FxaC_18g19130	BES1	-0.926692	1.56e-06	-1.12573	9.17e-10	0.33466	0.0281035
FxaC_10g07940	BES1	0.265081	0.246804	0.517965	0.344491	-2.55072	5.73e-14
FxaC_10g08120	BES1	0.268804	0.311591	0.0330354	0.967358	-1.79464	7.68e-06
FxaC_12g43090	BES1	0.929281	0.00107426	0.316934	0.687991	-2.33119	2.93e-07
FxaC_17g33070	BES1	-0.160784	0.451677	-0.332663	0.156235	1.47182	2.45e-19
FxaC_1g15690	BES1	0.791294	8.47e-08	0.62689	7.46e-05	1.65466	2.73e-24
FxaC_6g45580	BES1	-0.398826	0.0159424	-0.177641	0.23413	1.4802	1.36e-26
FxaC_7g42670	BES1	-0.124308	0.527761	-0.0631475	0.78722	1.5604	6.3e-24
FxaC_8g05610	BES1	-0.842408	5.11e-06	-0.381726	0.261742	2.01481	6.35e-16
FxaC_9g36810	BES1	0.391634	0.0344492	-0.904262	0.0599616	1.07586	1.6e-06
FxaC_9g47620	BES1	-0.0792275	0.760678	0.333603	0.519065	-2.86556	7.98e-37
FxaC_10g48750	bHLH	-1.6022	6.2e-06	-2.04894	3.63e-06	-2.97436	7.29e-17
FxaC_13g15950	bHLH	-1.40799	1.85e-06	-2.75609	4.93e-08	-2.4188	1.38e-16
FxaC_13g47160	bHLH	1.28583	7.29e-07	-5.85935	2.35e-11	2.96064	0.149249
FxaC_14g02150	bHLH	-1.66401	9.07e-06	-3.111	2.73e-05	-1.39734	0.0216244
FxaC_14g10800	bHLH	-4.18178	0.0474117	4.34568	6.17e-28	-0.81439	0.00123562
FxaC_14g27050	bHLH	-1.43674	1.52e-34	-0.153625	0.569308	-0.258409	0.0512776
FxaC_14g35890	bHLH	1.67698	2.34e-17	-2.82401	0.052229	0.342664	0.764049
FxaC_15g26430	bHLH	-1.44794	7.26e-11	-0.410481	0.260939	-1.15583	3.46e-07
FxaC_16g12880	bHLH	-1.31096	5.98e-11	-0.927167	0.00536566	0.0461721	0.83559
FxaC_17g01520	bHLH	2.50405	6.37e-06	0.769825	0.45209	10.2608	6.81e-16
FxaC_17g02720	bHLH	-1.26797	3.52e-18	-2.68948	1.55e-34	-0.294678	0.296037
FxaC_17g05050	bHLH	3.30495	4.02e-19	2.89459	0.00273382	1.57897	0.424605
FxaC_17g10990	bHLH	-1.04195	1.61e-05	-0.968118	0.00447816	-1.23895	0.0707036
FxaC_17g15300	bHLH	1.1784	3e-07	-0.654117	0.403801	-1.95446	1.93e-06
FxaC_17g29230	bHLH	1.01659	3.28e-11	-0.942795	0.164907	0.259852	0.0178766
FxaC_17g49210	bHLH	-3.54636	2.77e-17	-1.51909	0.302005	1.26758	0.762262
FxaC_17g52100	bHLH	-2.5871	1.95e-34	-2.37913	2.66e-06	5.12831	1.36e-123
FxaC_18g05310	bHLH	-2.46851	1.27e-41	-3.72264	8.07e-09	2.6628	1.4e-06
FxaC_18g08180	bHLH	-1.94472	3.25e-06	-1.54917	0.300475	1.16448	0.794047
FxaC_18g35490	bHLH	1.8	8.69e-09	2.05605	0.0279861	1.27228	0.0112852
FxaC_18g37100	bHLH	-2.00095	1.37e-06	1.31842	0.0378115	-1.70965	0.0528701
FxaC_18g40960	bHLH	1.74575	7.25e-07	0.537758	0.661635	1.05714	0.57405
FxaC_18g43880	bHLH	-2.48797	1.29e-22	-4.21196	3.28e-23	-0.757738	0.0799307
FxaC_19g02610	bHLH	-1.28333	2.82e-09	-3.90586	2.48e-50	-0.643932	0.00731786
FxaC_19g05890	bHLH	2.42265	1.66e-11	0.538941	0.664627	0.765559	0.472855
FxaC_19g09510	bHLH	-2.88624	3.24e-20	-1.38338	0.23182	-2.90995	0.000258566
FxaC_19g34910	bHLH	-2.04263	5.23e-06	2.31424	5.27e-07	0.828658	0.231804
FxaC_1g05720	bHLH	1.63777	3.17e-11	-0.154522	0.783602	-1.41422	0.00590938
FxaC_1g21380	bHLH	2.3813	4e-06	-6.10527	0.0532748	NA	NA
FxaC_1g21610	bHLH	-1.91714	1.94e-09	-3.5955	0.000262243	0.831645	0.824465
FxaC_20g02680	bHLH	-1.85461	2.2e-15	-3.42923	6.99e-31	-0.649481	0.0466029
FxaC_20g06190	bHLH	1.97454	5.15e-11	-0.330148	0.770569	-2.02939	0.262102
FxaC_20g09640	bHLH	-1.14738	0.000250679	0.964141	0.250315	-1.74361	0.216157
FxaC_20g11050	bHLH	1.29067	2.41e-14	-0.700805	0.490775	1.47759	0.112329
FxaC_20g24100	bHLH	1.16922	2.58e-11	-0.734013	0.316873	-0.0875979	0.579401
FxaC_20g24190	bHLH	1.17263	1.93e-11	-0.859664	0.228279	-0.101129	0.60419
FxaC_20g38210	bHLH	-1.82649	1.62e-17	-1.47281	0.0055178	0.899783	0.383599
FxaC_21g60640	bHLH	1.66692	2.56e-49	0.0132867	0.934473	0.343881	0.0179119
FxaC_22g35350	bHLH	-1.06968	5.03e-13	-1.15104	4.29e-06	0.278166	0.402129
FxaC_23g61080	bHLH	1.35366	5.94e-11	-1.05537	0.0131755	-0.242962	0.711991
FxaC_25g00900	bHLH	-1.84332	1.32e-05	-3.41997	0.00417801	1.51493	0.64348
FxaC_25g23620	bHLH	3.66615	1.09e-23	-5.88922	0.0270989	NA	NA
FxaC_25g44380	bHLH	1.44297	1.72e-14	1.25781	2.42e-08	0.111111	0.91997
FxaC_26g20100	bHLH	2.39908	2.09e-17	-3.54487	0.0517079	NA	NA
FxaC_26g20630	bHLH	1.06168	4.63e-07	0.332723	0.480011	0.0686742	0.81656
FxaC_26g42330	bHLH	-2.48082	3.85e-13	-1.88714	0.0359295	-2.06638	0.324303
FxaC_27g00460	bHLH	-1.83879	4.67e-11	-1.64109	0.061227	1.74868	0.30574
FxaC_27g33370	bHLH	5.36225	1.84e-72	-1.21447	0.731029	NA	NA
FxaC_3g07880	bHLH	-2.08789	0.0471138	-2.12175	0.0525185	-2.73339	0.581295
FxaC_5g02090	bHLH	-1.11805	2.12e-06	-1.9105	5.65e-06	-1.3226	1.81e-05
FxaC_5g12410	bHLH	1.55925	4.4e-52	-0.281146	0.273178	1.06551	6.04e-13
FxaC_5g13740	bHLH	-1.05485	1.95e-09	-0.661769	0.000528614	-0.241449	0.287696
FxaC_5g19130	bHLH	-2.05994	0.00217323	1.89181	0.0570994	-0.123247	0.667469
FxaC_5g45360	bHLH	-2.78282	5.1e-36	-2.81975	5.84e-06	3.82193	9.17e-34
FxaC_6g21330	bHLH	-1.65959	0.0117241	1.78299	0.014024	-0.287108	0.275398
FxaC_6g28400	bHLH	1.57402	3.73e-43	-1.08087	1.08e-06	1.3892	4.51e-10
FxaC_7g17700	bHLH	-2.2493	4.36e-09	2.04242	0.0210782	-0.279659	0.14442
FxaC_7g23330	bHLH	1.28657	2.36e-45	-0.912129	1.41e-06	1.2104	3.19e-10
FxaC_8g13640	bHLH	-1.12444	1.7e-07	-2.49625	2.27e-08	-4.56444	2.69e-42
FxaC_8g18830	bHLH	1.56336	7.98e-49	-0.0420849	0.857176	1.43025	1.27e-12
FxaC_8g38320	bHLH	-1.27786	0.0150841	-1.81589	0.0296993	-2.70356	0.00872299
FxaC_13g10010	bHLH	0.633486	1.75e-05	-1.37008	1.27e-16	-0.093155	0.702974
FxaC_13g30140	bHLH	-0.521865	0.000236549	1.24043	6.07e-07	1.33416	4.46e-56
FxaC_13g53440	bHLH	0.709364	0.000178282	-3.96943	0.000404616	2.11581	0.0996019
FxaC_15g01890	bHLH	0.33371	0.189872	-1.50473	1.33e-10	0.955434	0.0368125
FxaC_15g08660	bHLH	-0.390438	0.00861966	-1.77135	7.36e-37	0.294974	0.205247
FxaC_15g11000	bHLH	-0.649734	0.815842	10.8911	1.59e-33	0.905688	4.3e-05
FxaC_15g28330	bHLH	0.286429	0.277173	-10.3296	4.1e-07	-1.15642	0.823259
FxaC_16g23390	bHLH	-0.598181	0.000201028	-2.84291	1.51e-63	0.2487	0.24352
FxaC_21g18820	bHLH	0.872098	0.000103283	-1.15433	0.00254794	0.153844	0.835465
FxaC_21g27860	bHLH	-3.63105	0.115575	3.51627	3.68e-05	-7.14817	1.54e-06
FxaC_22g31320	bHLH	0.143776	0.538549	-6.03497	0.00010662	0.820559	0.840134
FxaC_23g13500	bHLH	0.979255	5.52e-06	-7.23412	0.000825159	-5.08986	0.11458
FxaC_23g17600	bHLH	-0.0543501	0.740847	-1.61766	1.65e-07	-0.489536	0.0418687
FxaC_23g34990	bHLH	0.238704	0.14721	-1.10244	2.59e-11	1.16751	6.85e-13
FxaC_26g12980	bHLH	0.442237	0.0179585	-1.9436	2.33e-06	-1.98595	0.0572977
FxaC_27g40170	bHLH	-0.817197	0.00236906	-3.84885	3.82e-13	-2.4757	0.313999
FxaC_28g19030	bHLH	-0.418268	0.271561	-9.67646	2.53e-09	4.05943	0.391497
FxaC_2g10650	bHLH	-0.956847	1.25e-05	-1.92504	1.76e-09	-3.13653	1.25e-23
FxaC_2g21930	bHLH	0.297783	0.31772	1.11968	1.33e-05	-0.693501	0.000135606
FxaC_3g17853	bHLH	0.850102	4.58e-06	1.1474	7.14e-10	0.272846	0.0470022
FxaC_3g21430	bHLH	-0.75409	0.0039158	-2.72981	5.62e-16	-1.0215	0.362023
FxaC_4g38790	bHLH	0.369817	0.0485857	-1.85902	1.5e-05	-1.30089	0.000552886
FxaC_5g41971	bHLH	-0.707103	0.0204536	-1.98581	2.29e-05	-0.253655	0.655119
FxaC_6g24010	bHLH	0.276603	0.177589	-1.87703	0.000587715	-2.29233	0.00230512
FxaC_6g38300	bHLH	-0.803826	7.99e-05	-2.34369	8.9e-12	-2.17327	1.6e-10
FxaC_7g19250	bHLH	0.315368	0.110726	-2.63999	5.5e-08	-2.45086	0.0243873
FxaC_7g34070	bHLH	-0.853199	2.99e-05	-1.63241	0.000147102	-1.40033	9.79e-06
FxaC_11g45400	bHLH	-0.991925	0.00974499	-0.0826093	0.882636	-2.03955	0.00010595
FxaC_13g13650	bHLH	-0.216059	0.448087	-0.847661	0.0305734	-1.1373	3.43e-09
FxaC_15g25210	bHLH	-0.396066	0.0503226	0.525589	0.196794	3.43648	5.05e-64
FxaC_16g11780	bHLH	-0.869703	1.85e-05	-0.403594	0.0334743	-1.68285	4.31e-08
FxaC_18g32820	bHLH	-0.228732	0.165618	0.915782	0.000210734	-1.12681	3.64e-11
FxaC_19g34400	bHLH	0.921496	0.0313498	-0.337954	0.725865	-1.9104	0.002322
FxaC_1g18210	bHLH	0.113513	0.737903	0.886066	0.000112697	-2.34069	1.77e-28
FxaC_21g67530	bHLH	-0.517465	8.97e-05	0.105108	0.608229	-1.62479	1.25e-27
FxaC_22g66680	bHLH	-0.875403	4.73e-15	-0.208401	0.309253	-1.8139	2.73e-44
FxaC_23g41160	bHLH	-0.13603	0.361773	0.450539	0.00679412	-1.9301	5.68e-83
FxaC_24g07550	bHLH	-0.421629	0.000511665	0.0836965	0.73566	-1.69963	9.7e-59
FxaC_24g12530	bHLH	0.296601	0.0647496	-0.938238	5.03e-11	1.04774	1.77e-10
FxaC_24g29270	bHLH	-0.287304	0.11674	-0.122628	0.743404	1.80762	1.8e-07
FxaC_3g01590	bHLH	0.586728	2.8e-06	-0.179588	0.472366	-2.45094	1.05e-29
FxaC_3g17790	bHLH	-0.899654	0.467269	2.27994	0.0829137	-2.6418	4.11e-10
FxaC_6g26070	bHLH	-0.138989	0.74141	-0.669459	0.107606	-1.11344	0.0102301
FxaC_7g07620	bHLH	-0.609216	0.00207183	-0.490533	0.164753	4.74833	4.1e-48
FxaC_9g03410	bHLH	-0.335445	0.304567	-0.18849	0.646423	-1.21147	1.93e-05
FxaC_10g27951	bZIP	-3.31775	1.4e-10	-1.98241	0.399552	-1.27185	0.561136
FxaC_10g28070	bZIP	-1.18239	0.00552189	-1.78202	0.00284891	-1.1638	0.0164486
FxaC_11g24781	bZIP	-3.47408	1.04e-11	-1.54644	0.568159	-1.00368	0.324282
FxaC_11g24800	bZIP	-1.7688	0.00157991	-1.37985	0.103533	-3.10575	0.00041072
FxaC_12g22330	bZIP	-1.64796	1.23e-05	-1.44981	0.00382298	-2.74804	6.06e-06
FxaC_12g22480	bZIP	-1.07975	0.000915611	-2.37377	6.8e-08	-2.57444	0.000211734
FxaC_13g11320	bZIP	1.40359	1.16e-12	0.81605	6.29e-06	0.217949	0.498028
FxaC_17g06100	bZIP	1.45129	0.0102248	0.805254	0.0649228	0.94592	0.00298931
FxaC_17g06110	bZIP	1.63026	2.89e-05	1.25178	5.87e-05	0.990486	0.000288292
FxaC_17g36060	bZIP	1.5119	2.46e-33	1.31983	2.57e-07	1.20521	3.69e-14
FxaC_17g55040	bZIP	1.61454	1.93e-05	1.6068	0.0112231	-0.231441	0.49042
FxaC_17g55730	bZIP	-1.40732	1.45e-27	-1.89672	3.15e-13	-1.17075	3.13e-07
FxaC_18g01350	bZIP	1.35439	8.73e-38	0.812262	0.0121678	2.03406	1.36e-50
FxaC_18g01991	bZIP	1.95691	0.000183961	1.78014	0.0162606	-0.191633	0.639463
FxaC_19g04390	bZIP	1.26338	1.04e-10	0.495946	0.0731738	0.570084	0.137488
FxaC_19g40050	bZIP	1.41223	0.0096926	1.03889	0.147522	0.246355	0.558145
FxaC_1g14170	bZIP	-1.15971	1.47e-06	-0.00389118	0.992995	5.09442	3.49e-41
FxaC_21g35610	bZIP	-4.21368	5.53e-18	-4.28786	1.29e-13	-3.96557	8.73e-31
FxaC_21g45750	bZIP	-2.02475	8.67e-05	-0.407502	0.89299	-3.15302	0.128388
FxaC_23g22340	bZIP	-2.0954	2.91e-05	0.660243	0.80445	-3.76022	0.00446749
FxaC_24g23560	bZIP	1.19971	5.45e-09	-0.210961	0.583143	-3.91978	5.92e-124
FxaC_24g23980	bZIP	-2.4601	1.32e-05	1.81487	0.704621	-3.31062	0.0130192
FxaC_25g21600	bZIP	1.90456	2.17e-08	3.44403	2.23e-10	-4.39393	5.05e-26
FxaC_27g28050	bZIP	1.09315	1.27e-09	2.43391	1.35e-11	-5.23109	8.44e-156
FxaC_28g20850	bZIP	1.31461	2e-06	5.65375	4.66e-16	-6.36881	6.74e-40
FxaC_2g18220	bZIP	-1.1263	0.00430307	2.69429	2.27e-15	7.3589	1.96e-12
FxaC_2g30250	bZIP	2.14884	9.68e-32	1.08649	0.00590602	-0.471473	0.414641
FxaC_5g00100	bZIP	2.24807	5.13e-66	1.49408	7.05e-08	-1.9026	2.12e-36
FxaC_5g25140	bZIP	-1.61047	1.61e-19	-1.52668	1.03e-15	-1.42846	1.4e-21
FxaC_5g36830	bZIP	1.79459	3.04e-37	0.600832	0.025501	-0.831326	6.99e-06
FxaC_5g44770	bZIP	-1.75526	1.49e-17	-0.545562	0.0270925	2.2434	5.87e-39
FxaC_6g15670	bZIP	-1.22526	1.88e-05	-1.91951	2.46e-14	0.115632	0.800172
FxaC_7g11330	bZIP	-1.50902	5.39e-07	-0.586223	0.0186013	0.0100721	0.977951
FxaC_7g36140	bZIP	1.86986	1.15e-31	0.803946	0.00703652	-1.95258	8.45e-33
FxaC_9g27060	bZIP	-1.38592	9.57e-06	-2.03128	4.15e-06	-2.06797	1.8e-06
FxaC_9g27080	bZIP	-3.54261	1.26e-14	1.49247	0.763462	-1.5767	0.497265
FxaC_12g06030	bZIP	0.62919	0.000844968	1.52605	4.77e-07	1.42737	1.72e-09
FxaC_18g12570	bZIP	0.530247	0.0047912	1.09963	1.22e-05	-0.0799488	0.60537
FxaC_1g26140	bZIP	0.613377	0.000128509	-1.46345	6.12e-07	1.40949	0.000135415
FxaC_23g17770	bZIP	-1.98983	0.111704	9.80278	5.25e-12	-1.18709	0.0246176
FxaC_23g41130	bZIP	1.22439	0.166527	2.54492	2.65e-07	-2.65396	0.000121149
FxaC_25g33080	bZIP	0.228189	0.33989	1.72901	1.11e-05	-6.96216	1.42e-131
FxaC_26g22040	bZIP	0.820137	6.35e-08	3.18592	3.87e-43	-8.3283	1.55e-63
FxaC_26g37380	bZIP	-0.682009	0.0070939	-1.12758	1.55e-05	-0.353347	0.162464
FxaC_27g25670	bZIP	0.777737	0.00988626	2.8271	1.1e-14	-4.70028	4.85e-71
FxaC_3g25760	bZIP	0.0494195	0.86893	-1.99528	9.73e-16	0.26238	0.644777
FxaC_4g25940	bZIP	0.610581	3.88e-08	1.30277	8.05e-08	-0.0153425	0.926955
FxaC_5g05700	bZIP	-0.0722387	0.843354	1.02987	0.0210304	-1.17474	0.0121413
FxaC_5g25980	bZIP	-0.045241	0.850973	-1.06551	4.94e-06	-0.742339	0.00118471
FxaC_5g30880	bZIP	0.776923	2.86e-06	1.23969	5.38e-06	1.36539	2.7e-21
FxaC_6g10520	bZIP	-0.0499568	0.680402	-1.89899	7.72e-14	-0.0262819	0.881952
FxaC_6g34310	bZIP	-0.0838027	0.743112	1.82911	9.04e-05	0.725919	0.0400439
FxaC_6g41780	bZIP	-0.532751	0.147886	-3.23909	2.19e-08	-0.673532	0.216089
FxaC_6g43840	bZIP	0.898998	0.0330704	2.92981	6.42e-13	2.64479	8.79e-19
FxaC_7g38370	bZIP	-0.201825	0.542257	-2.63776	8.13e-05	0.514015	0.268807
FxaC_8g09840	bZIP	-0.915785	0.000832399	-2.11847	2.55e-05	0.863686	0.0228584
FxaC_8g28830	bZIP	0.180603	0.247474	1.10126	6.5e-10	0.232657	0.129723
FxaC_8g33370	bZIP	0.511961	7.16e-05	-1.06486	3.27e-07	-2.26097	4.36e-29
FxaC_11g42530	bZIP	-0.437921	0.189666	0.177436	0.828358	1.38896	0.000285938
FxaC_13g24050	bZIP	0.0209446	0.918177	0.0983824	0.861773	-3.23375	8.65e-09
FxaC_14g09450	bZIP	0.863894	0.0031041	-0.566462	0.00649287	-1.90158	0.0073586
FxaC_19g22860	bZIP	-0.112349	0.540458	0.018591	0.93678	-1.00971	7.23e-06
FxaC_20g04030	bZIP	0.977647	0.00190583	-0.0118546	0.982534	1.27333	0.000808881
FxaC_22g30630	bZIP	-0.645372	0.0649971	-1.06065	0.1781	-1.88508	0.000311099
FxaC_25g02711	bZIP	0.132558	0.585185	0.387384	0.199136	2.24728	1.09e-16
FxaC_27g41420	bZIP	0.353319	0.044194	0.947332	3.48e-07	1.48233	4.21e-26
FxaC_28g08350	bZIP	-0.201371	0.30054	0.0124192	0.957877	1.04307	3.51e-10
FxaC_3g15470	bZIP	-0.0461449	0.765241	0.213418	0.30723	-1.15179	2.21e-14
FxaC_6g06050	bZIP	0.607877	0.000185947	-0.872029	4.52e-05	-2.2933	1.18e-16
FxaC_6g39990	bZIP	0.832896	0.000300625	0.38404	0.0509638	-2.4588	2.69e-74
FxaC_7g04340	bZIP	0.540515	0.00205763	-0.202778	0.446908	-1.85379	2.19e-15
FxaC_7g30690	bZIP	0.024274	0.924339	0.158394	0.660603	-2.6783	1.29e-21
FxaC_8g01850	bZIP	-0.511928	0.0742243	0.082844	0.851418	-1.32788	0.00126604
FxaC_8g25630	bZIP	0.751192	0.0370223	-0.0815177	0.873666	1.86307	0.000333131
FxaC_8g39070	bZIP	-0.859055	2.57e-10	-0.666722	9.82e-07	-1.03396	3.24e-13
FxaC_13g17220	C2C2-CO-like	-1.66612	1.33e-05	-0.283414	0.681765	5.59223	0.01415
FxaC_13g44900	C2C2-CO-like	1.30785	5.67e-26	1.2772	1.78e-07	-3.25501	7.21e-106
FxaC_14g10100	C2C2-CO-like	-1.25058	3.69e-11	0.535233	0.267228	2.60947	3.85e-15
FxaC_15g29790	C2C2-CO-like	1.58576	1.7e-27	1.97033	1.28e-36	-4.08359	4.73e-86
FxaC_19g12160	C2C2-CO-like	1.15965	0.00180788	-2.57813	0.0210007	-3.54444	0.461814
FxaC_20g12840	C2C2-CO-like	2.3084	2.19e-80	-1.06888	0.0480214	6.77464	0.000203512
FxaC_21g10910	C2C2-CO-like	2.22569	1.3e-43	0.960773	5.38e-07	-4.02888	1.95e-31
FxaC_22g00120	C2C2-CO-like	2.90102	2.07e-23	4.47498	2.13e-49	-7.73861	8.02e-09
FxaC_23g53510	C2C2-CO-like	2.29883	1.46e-41	3.35563	4.8e-46	-6.63372	1.19e-10
FxaC_14g33140	C2C2-CO-like	0.763675	1.53e-05	1.48741	0.00025395	-4.88635	2.08e-154
FxaC_16g09390	C2C2-CO-like	-0.186655	0.324147	1.08757	4.78e-14	-3.58433	9.06e-129
FxaC_21g17010	C2C2-CO-like	-0.859193	7.61e-06	1.28267	1.24e-07	0.0622858	0.761956
FxaC_22g14960	C2C2-CO-like	-0.974313	1.26e-07	1.71525	1.17e-10	0.943171	2.4e-06
FxaC_24g55050	C2C2-CO-like	0.565855	0.0305117	1.35282	1.37e-12	-2.79274	3.13e-69
FxaC_6g29730	C2C2-CO-like	-0.747212	0.0099438	-1.24931	0.00996071	-0.253145	0.652971
FxaC_6g46910	C2C2-CO-like	-0.53827	4.56e-09	-1.38509	3.85e-23	-1.13716	1.95e-18
FxaC_16g21720	C2C2-CO-like	-0.722391	1.68e-05	-0.372428	0.58279	3.64037	2.53e-05
FxaC_7g44110	C2C2-CO-like	0.291361	0.00500958	0.598923	0.00463591	-1.27651	2.54e-37
FxaC_10g02460	C2C2-Dof	1.21334	1.52e-16	-2.40782	1.06e-12	-2.66928	7.85e-08
FxaC_11g05360	C2C2-Dof	-1.05343	2.12e-08	-0.951598	0.000213558	-0.891344	0.00202138
FxaC_12g45470	C2C2-Dof	1.22332	2.84e-18	-1.40225	9.82e-12	-0.914771	0.0203675
FxaC_13g07440	C2C2-Dof	-1.25984	3.17e-06	2.35596	2.17e-14	-2.09477	3.28e-09
FxaC_14g06420	C2C2-Dof	-1.01839	0.000866294	1.38856	0.0246341	-1.85217	6.82e-08
FxaC_17g19640	C2C2-Dof	2.97034	2.51e-79	-1.09439	0.025851	-4.62927	4.64e-24
FxaC_18g32750	C2C2-Dof	2.08124	5.01e-27	0.616952	0.00183463	-3.36258	9.86e-43
FxaC_19g11390	C2C2-Dof	1.71025	3.2e-10	1.16893	0.0159364	0.413558	0.459585
FxaC_24g41820	C2C2-Dof	1.91806	1.1e-10	-0.0323185	0.9514	-2.51649	3.19e-05
FxaC_27g48320	C2C2-Dof	1.05074	0.000101002	1.7692	6.07e-11	-0.850056	2.5e-05
FxaC_4g09970	C2C2-Dof	1.23392	3.92e-05	0.460486	0.070405	-0.446027	0.101845
FxaC_5g24670	C2C2-Dof	5.78767	3.86e-06	9.93168	6.76e-19	7.24477	1.06e-94
FxaC_10g40300	C2C2-Dof	-0.261285	0.603927	-1.88094	0.0182023	-0.404138	0.622279
FxaC_11g01620	C2C2-Dof	0.708739	1.89e-13	-1.26787	4.27e-17	-0.762057	0.00289181
FxaC_12g11980	C2C2-Dof	-0.062367	0.819595	-3.02324	1.88e-08	1.22469	0.0756004
FxaC_15g06340	C2C2-Dof	-0.0760597	0.855757	2.06976	2.43e-06	-3.5638	3.39e-12
FxaC_16g25610	C2C2-Dof	-0.621793	0.0219797	2.41204	7.71e-20	-3.13534	2.85e-28
FxaC_17g12360	C2C2-Dof	0.468174	0.102752	-1.17487	2.79e-05	-0.910275	0.00583235
FxaC_17g17941	C2C2-Dof	0.259759	0.370038	1.27079	7.06e-09	-2.26442	6.07e-47
FxaC_21g08280	C2C2-Dof	0.348106	0.10919	2.43824	7.4e-54	-1.46771	2.94e-21
FxaC_21g27580	C2C2-Dof	-0.376346	0.21551	-1.42411	0.000206632	-1.27509	0.00697005
FxaC_22g00010	C2C2-Dof	0.435684	0.0705258	1.41794	3.6e-07	-0.874236	1.81e-07
FxaC_22g06550	C2C2-Dof	0.263692	0.274131	1.4638	3.16e-08	-0.833821	1.55e-07
FxaC_23g50810	C2C2-Dof	-0.102992	0.633943	1.79374	8.07e-10	-0.300703	0.0362951
FxaC_24g57590	C2C2-Dof	0.235886	0.206066	1.49154	2.78e-17	-1.17317	4.41e-28
FxaC_27g51620	C2C2-Dof	0.826528	0.00228536	1.71932	2.9e-08	-0.57783	0.0180908
FxaC_3g16810	C2C2-Dof	0.574634	0.0606485	-1.77631	0.00945123	1.25991	0.103525
FxaC_6g17320	C2C2-Dof	2.19561	0.216688	5.15893	5.62e-57	0.509779	0.00652203
FxaC_8g24600	C2C2-Dof	-0.148885	0.93124	5.22297	3.66e-84	0.684604	6.07e-05
FxaC_9g15230	C2C2-Dof	-0.734867	0.0256702	-4.48514	7.81e-08	0.358003	0.691309
FxaC_9g50470	C2C2-Dof	0.487915	0.000991593	-1.99226	4.99e-17	-0.68608	0.0390859
FxaC_18g30940	C2C2-Dof	0.629889	0.0188582	-0.940168	0.00439165	-4.76807	1.98e-54
FxaC_20g14030	C2C2-Dof	0.61786	0.00880445	0.606558	0.00889388	-2.30656	2.92e-44
FxaC_20g15550	C2C2-Dof	0.853224	0.000371448	-0.480622	0.426978	-3.60743	1.39e-12
FxaC_23g05840	C2C2-Dof	-0.302759	0.433176	0.882252	0.00148293	-1.25011	1.72e-08
FxaC_13g26920	C2C2-GATA	-1.55476	1.33e-09	-0.366419	0.474915	-0.136498	0.779433
FxaC_13g38320	C2C2-GATA	-1.25984	0.000179843	-1.67034	7.96e-05	-0.639569	0.219407
FxaC_14g19210	C2C2-GATA	-1.59641	1.66e-08	-0.609854	0.202527	0.109351	0.816174
FxaC_15g34821	C2C2-GATA	-1.6302	1.2e-07	-1.52417	0.000180016	0.653591	0.279753
FxaC_18g24350	C2C2-GATA	1.22203	1.67e-21	0.124037	0.60731	-0.733945	6.64e-08
FxaC_26g18110	C2C2-GATA	-1.65503	7.75e-12	-0.368226	0.572843	-0.85996	9.9e-05
FxaC_27g31560	C2C2-GATA	-2.5183	6.01e-49	-1.59436	0.000349386	-0.307349	0.12105
FxaC_5g31580	C2C2-GATA	1.41071	0.00134817	2.22508	0.0121436	-1.19082	0.567409
FxaC_6g11420	C2C2-GATA	1.36486	6.59e-06	0.576051	0.579059	-0.805495	0.370142
FxaC_6g40990	C2C2-GATA	1.76562	2.55e-19	-3.00424	0.0950517	NA	NA
FxaC_13g49290	C2C2-GATA	-0.911209	3.86e-05	-1.38331	1.52e-06	0.198071	0.519702
FxaC_19g35490	C2C2-GATA	0.231185	0.410615	1.09917	8.88e-07	1.00942	1.69e-05
FxaC_1g13550	C2C2-GATA	-0.207933	0.619108	-1.53666	0.00153063	-0.636976	0.205574
FxaC_25g37360	C2C2-GATA	-0.572877	0.0394158	-1.77334	9.3e-15	-1.84409	3.38e-25
FxaC_2g17850	C2C2-GATA	-0.89638	0.000500886	-1.33566	9.28e-05	-0.724904	0.159378
FxaC_14g38460	C2C2-GATA	0.284741	0.277039	0.535972	0.112695	1.10544	9.87e-07
FxaC_16g05280	C2C2-GATA	0.965111	5.68e-05	0.425406	0.18445	1.27887	0.000106126
FxaC_16g05310	C2C2-GATA	0.432179	0.327346	-0.896971	0.103735	1.86109	0.000141488
FxaC_17g26590	C2C2-GATA	0.728708	8.83e-07	-0.522459	0.0210464	-1.60224	2.02e-24
FxaC_17g49890	C2C2-GATA	0.278412	0.381095	0.18768	0.520694	1.69392	7.91e-06
FxaC_19g18720	C2C2-GATA	0.773689	2.29e-06	0.0688235	0.74105	-1.27502	1.37e-20
FxaC_20g21920	C2C2-GATA	0.599917	1.45e-07	0.238555	0.164907	-1.21963	1.19e-18
FxaC_20g36350	C2C2-GATA	0.231843	0.341609	-0.0144771	0.961536	1.05026	2.34e-05
FxaC_3g13530	C2C2-GATA	0.1445	0.475125	-0.0995682	0.730359	1.16511	2.02e-05
FxaC_5g29720	C2C2-GATA	-0.0228884	0.946057	0.179677	0.407372	1.0117	0.000377384
FxaC_8g29300	C2C2-GATA	0.565829	0.1316	-0.712202	0.391672	-2.78077	0.00424518
FxaC_18g22560	C2C2-LSD	1.42863	1.95e-05	-1.17148	0.396458	4.47215	0.000132677
FxaC_20g23670	C2C2-LSD	0.4914	0.303838	-5.67909	0.0113335	NA	NA
FxaC_17g28810	C2C2-LSD	-0.169746	0.664804	-1.26647	0.379305	2.68764	0.0233295
FxaC_17g00020	C2C2-YABBY	-1.10576	0.0460347	3.25368	2.55e-08	2.67625	1.47e-16
FxaC_18g46260	C2C2-YABBY	-1.80693	5.31e-05	3.29028	3.93e-08	2.38889	6.11e-20
FxaC_25g16650	C2C2-YABBY	-3.5127	3.21e-12	-4.6714	0.135514	-5.41503	0.00644895
FxaC_20g00220	C2C2-YABBY	-1.06491	0.0510931	2.78207	0.0196266	1.02109	0.163875
FxaC_10g23710	C2H2	-1.33464	9.47e-08	-2.40884	1.23e-09	-0.377015	0.486187
FxaC_10g35800	C2H2	4.0777	8.9e-07	7.65588	1.31e-19	6.3119	1.86e-06
FxaC_10g39560	C2H2	2.73489	2.29e-11	4.1044	9.24e-08	0.669921	0.548905
FxaC_10g39570	C2H2	1.80541	3.02e-11	4.2629	0.000812522	-0.43971	0.21578
FxaC_10g42770	C2H2	1.10724	0.000526503	-1.12074	0.246789	1.86962	0.00350183
FxaC_11g36410	C2H2	2.49023	2.27e-14	3.37045	0.0754634	-0.287652	0.671493
FxaC_11g36420	C2H2	1.30013	1.04e-06	3.12466	0.0176102	-0.865918	0.307613
FxaC_11g39871	C2H2	1.19149	0.000985412	-2.14139	4.22e-05	-1.37479	0.00458926
FxaC_12g08330	C2H2	-2.57273	2.05e-43	-5.07048	1.32e-60	-5.16308	1.02e-148
FxaC_13g01530	C2H2	-1.384	6.36e-06	1.24154	0.223437	-1.01834	0.267231
FxaC_14g01620	C2H2	-2.11665	3.49e-06	-0.926201	0.145272	-1.14079	0.128124
FxaC_15g01300	C2H2	-2.06487	8.78e-06	-1.12492	0.289265	-2.29222	0.013409
FxaC_16g30840	C2H2	-1.8373	7.27e-07	-1.18088	0.274123	-1.99235	0.0187221
FxaC_1g01420	C2H2	1.02368	7.25e-07	1.26039	5.75e-12	1.90807	9.88e-14
FxaC_22g46050	C2H2	-1.00701	1.39e-06	-0.321649	0.203148	0.0493997	0.891507
FxaC_22g65050	C2H2	-1.28429	0.0163625	-2.47063	3.68e-05	-3.96371	2.44e-19
FxaC_23g23510	C2H2	2.86287	3.39e-18	2.68826	7.44e-08	2.88521	1.96e-20
FxaC_23g28140	C2H2	1.48678	1.51e-05	-0.294078	0.825856	1.45444	0.554276
FxaC_23g36970	C2H2	-1.09692	2.99e-05	-3.01281	4.5e-17	1.2276	0.388998
FxaC_23g44930	C2H2	-1.03077	0.000411911	-1.06477	0.0229662	-1.38524	8.58e-06
FxaC_24g15840	C2H2	2.05687	1.88e-13	0.997011	0.00154715	0.732544	0.128714
FxaC_24g19151	C2H2	1.72359	8.63e-08	0.713223	0.695195	0.770418	0.823024
FxaC_24g34490	C2H2	1.0461	0.000175061	-0.588893	0.269866	1.7227	3.37e-05
FxaC_25g47700	C2H2	-4.62054	0.000123315	-3.79284	5.12e-17	-5.61505	1.18e-31
FxaC_26g09300	C2H2	-1.93028	0.0366093	-3.57935	5.53e-11	-5.74509	1.59e-27
FxaC_27g35190	C2H2	1.92281	1.15e-15	1.48583	1.43e-06	2.56654	1.82e-11
FxaC_27g43140	C2H2	-3.45813	0.00204292	-4.43133	2.09e-14	-6.94548	7.62e-05
FxaC_3g23740	C2H2	-1.04955	3.84e-05	0.552282	0.0251475	-0.0924935	0.60562
FxaC_4g38160	C2H2	5.90726	0.00478057	2.0288	0.434082	-6.12965	7.68e-59
FxaC_6g29990	C2H2	-1.1599	0.000304794	-2.63436	0.000145417	-1.53758	0.643282
FxaC_8g05740	C2H2	1.27312	6.48e-25	1.2691	9.06e-12	-0.00111162	0.995422
FxaC_8g12080	C2H2	1.49306	9.32e-07	1.39877	0.000566402	0.608161	0.0669369
FxaC_9g14090	C2H2	1.46273	2.08e-12	2.37251	0.00159883	-0.279332	0.396595
FxaC_9g31410	C2H2	-1.48989	2.67e-13	-2.28643	1.49e-06	-1.86935	3.22e-06
FxaC_11g21330	C2H2	-0.917118	9e-08	-1.38932	6.71e-10	1.33084	2.51e-10
FxaC_12g07440	C2H2	-2.17624	0.67384	9.25351	3.41e-12	3.25849	1.38e-25
FxaC_12g15170	C2H2	0.542341	0.117189	1.53338	2.8e-10	0.358875	0.24258
FxaC_12g27280	C2H2	-0.310099	0.161255	-1.28009	0.000871817	0.0663942	0.828838
FxaC_21g63280	C2H2	0.415779	0.00344826	-1.49045	4.87e-22	0.625371	0.0944665
FxaC_22g62311	C2H2	0.817734	8.55e-07	-2.65729	1.35e-14	0.447831	0.709466
FxaC_24g10170	C2H2	0.274398	0.209831	-1.24296	0.00423198	-0.0595014	0.879493
FxaC_25g48500	C2H2	-2.67848	0.155026	-3.07361	1.44e-05	-5.57582	1.35e-13
FxaC_27g31290	C2H2	-0.822572	1.26e-06	-1.41889	1.83e-14	-0.302446	0.294334
FxaC_28g14140	C2H2	0.0927667	0.891761	1.23956	0.00450619	-0.144418	0.744876
FxaC_2g27850	C2H2	0.740756	0.0553049	3.21069	1.43e-19	0.468841	0.0967361
FxaC_4g16810	C2H2	0.330091	0.0625394	1.73991	3.82e-22	0.191414	0.221159
FxaC_6g39020	C2H2	0.661878	4.93e-05	1.10031	0.00934563	-0.967242	3.85e-05
FxaC_6g43380	C2H2	0.072354	0.866796	-2.07362	0.000502702	-1.91503	0.0457173
FxaC_6g45480	C2H2	-0.599039	0.0525601	2.83882	6.27e-25	0.74645	7.02e-06
FxaC_7g35810	C2H2	0.691717	0.00320861	1.26702	3.99e-11	0.722377	0.0209295
FxaC_8g20230	C2H2	-0.921895	0.158763	-4.17135	0.000445357	-0.876021	0.261757
FxaC_9g10150	C2H2	0.146982	0.501554	-1.61052	8.79e-10	0.831757	0.00113646
FxaC_11g31830	C2H2	-0.335199	0.373344	-0.956612	0.00835932	-1.92493	4.62e-11
FxaC_21g49830	C2H2	0.946841	1.08e-17	0.602607	0.00204076	-1.06879	8.28e-15
FxaC_24g23010	C2H2	0.0473918	0.833211	0.640842	0.000391724	1.51873	1.48e-17
FxaC_3g02221	C2H2	NA	NA	NA	NA	-10.2172	1e-15
FxaC_3g15390	C2H2	0.546807	8.51e-05	-0.0794448	0.76879	1.26331	2.49e-21
FxaC_17g23770	C3H	-1.45205	0.00363326	0.529948	0.771002	-4.10579	0.000203199
FxaC_17g35380	C3H	-6.83001	1.51e-16	-6.79616	6.86e-10	-6.64707	0.0013973
FxaC_18g26820	C3H	-1.47814	0.0137478	2.50372	0.159442	-3.77943	0.000313437
FxaC_1g03221	C3H	-1.17029	1.67e-22	-0.821825	6.79e-09	-1.06019	1.19e-14
FxaC_1g07820	C3H	-1.00609	3.55e-06	-0.768205	0.0489533	-0.193325	0.556389
FxaC_1g13280	C3H	-1.12729	0.00114474	-0.440654	0.343742	1.2327	6.3e-05
FxaC_20g19551	C3H	-1.35451	0.0296054	3.93984	5.91e-09	-4.1963	8.71e-05
FxaC_21g70230	C3H	-1.18623	7.67e-18	-0.374151	0.050898	-1.37108	3.92e-20
FxaC_22g21240	C3H	-5.89994	5.94e-17	-4.88531	2.35e-11	-3.47377	2.48e-09
FxaC_23g27180	C3H	1.1113	5.5e-07	1.62608	5.7e-13	1.42274	3.98e-16
FxaC_23g57670	C3H	1.25123	1.58e-24	2.10013	1.29e-87	-0.692774	2.95e-09
FxaC_24g31220	C3H	1.43472	4.02e-24	0.867692	1.85e-08	1.54113	4.68e-45
FxaC_26g01610	C3H	1.07564	4.59e-06	1.43656	5.97e-10	0.877623	3.71e-06
FxaC_26g09920	C3H	-4.42751	0.00411142	-4.55978	0.267418	-6.77011	0.000600545
FxaC_27g00180	C3H	-1.2003	3.56e-05	-1.98783	7.52e-11	-1.896	9.41e-16
FxaC_27g39950	C3H	1.01793	8.85e-14	0.819986	0.193956	1.27549	1.32e-09
FxaC_28g07340	C3H	-1.8658	0.00591083	-5.12804	0.0613658	-4.30177	0.0646118
FxaC_2g05170	C3H	-1.9273	3.69e-05	-2.27516	0.102496	-3.11662	0.495733
FxaC_2g17590	C3H	-1.25499	1.7e-06	-0.748064	0.0661598	0.984592	0.0080396
FxaC_3g03580	C3H	2.22998	5.45e-12	3.2347	3.78e-42	0.923374	0.000720869
FxaC_6g16040	C3H	-1.75346	6.73e-40	-1.94479	5.73e-25	-0.530781	0.00534422
FxaC_10g43440	C3H	-0.0153891	0.939021	1.19756	2.07e-14	-0.284051	0.0471074
FxaC_10g43540	C3H	0.286081	0.214695	1.46706	2.25e-11	-0.23181	0.250232
FxaC_12g07570	C3H	-0.645913	0.00219391	1.10206	9.87e-10	-0.53866	2.65e-07
FxaC_12g41260	C3H	0.0388324	0.90258	-1.52684	1.81e-06	0.885785	0.00599617
FxaC_16g17670	C3H	-0.831274	2.68e-08	-1.2814	1.71e-06	-0.97196	1.6e-07
FxaC_21g15100	C3H	0.647097	1.64e-06	1.45919	4.75e-24	-0.180943	0.180764
FxaC_22g12990	C3H	0.746061	1.15e-09	2.52358	2.67e-39	0.245561	0.0100828
FxaC_22g71780	C3H	0.447688	0.0210588	1.07145	1.69e-19	0.242929	0.0506737
FxaC_24g50820	C3H	-0.0502983	0.787849	1.46641	5.28e-28	-0.772775	6.56e-17
FxaC_3g06740	C3H	-1.35728	0.14996	1.60939	0.00922106	-3.41453	0.00758775
FxaC_3g07920	C3H	-0.346276	0.153182	-1.21915	4.72e-05	-0.502311	0.0180344
FxaC_4g33810	C3H	0.214374	0.641091	4.07728	5.34e-21	-1.41033	0.213887
FxaC_4g36530	C3H	0.955657	1.63e-16	1.29697	2.55e-17	1.02711	4.47e-13
FxaC_5g10780	C3H	0.150541	0.477789	-1.03587	4.21e-05	0.00253536	0.994117
FxaC_5g30870	C3H	-0.947369	3.87e-08	-1.56093	1.74e-15	-1.43314	4.01e-12
FxaC_6g38120	C3H	0.948251	7.48e-08	1.08567	3.93e-05	-3.71596	1.45e-16
FxaC_9g09470	C3H	0.323816	0.177344	1.57282	6.51e-21	-0.731885	9.47e-07
FxaC_9g41810	C3H	-0.182691	0.493861	-1.60461	7.07e-05	1.26685	4.03e-06
FxaC_9g45490	C3H	-0.291305	0.0948605	-1.1138	1.44e-09	0.661535	0.00561706
FxaC_10g33840	C3H	0.869042	7.34e-05	0.34501	0.0684312	2.23384	2.68e-42
FxaC_19g16611	C3H	-1.77791	0.137418	2.09051	0.122872	-2.82744	0.0166357
FxaC_1g06650	C3H	-0.621808	0.154982	0.964987	0.0141433	-3.73195	0.000951154
FxaC_21g24520	C3H	0.685453	0.00493035	-0.310641	0.385555	4.62305	4.31e-13
FxaC_23g03110	C3H	0.661868	1.38e-07	0.480817	0.00131179	2.45692	3.03e-20
FxaC_23g35540	C3H	0.129365	0.693533	0.912704	0.0205897	1.73698	8.3e-11
FxaC_24g28500	C3H	-0.464784	0.0091091	0.284541	0.198658	-1.13852	7.1e-11
FxaC_25g38510	C3H	0.712862	0.0122063	0.824433	1.37e-05	1.11548	1.63e-07
FxaC_28g09780	C3H	0.856743	7.53e-13	0.897584	0.00625673	1.30045	2.07e-36
FxaC_4g27660	C3H	-0.116036	0.82813	-0.0357894	0.943543	1.43309	0.00121992
FxaC_5g02201	C3H	-0.187065	0.863297	-0.452155	0.149717	-3.35138	5.4e-34
FxaC_5g02340	C3H	0.37918	0.00263693	0.714678	0.000480796	-3.39486	1.34e-27
FxaC_6g12040	C3H	-0.263454	0.0532315	-0.880175	5.48e-05	-1.27379	2.22e-17
FxaC_6g13070	C3H	0.558426	0.000141706	0.728357	4.95e-06	1.12914	1.28e-15
FxaC_7g33830	C3H	0.638483	1.64e-06	-0.461065	0.187649	-5.00789	1.18e-18
FxaC_8g13850	C3H	-0.338913	0.00164485	-0.518717	0.0355501	-4.65505	1.55e-81
FxaC_8g28810	C3H	-0.367574	0.0125674	-0.287397	0.146316	-1.04823	3.35e-09
FxaC_14g14610	CAMTA	1.77462	5.53e-37	0.310901	0.109337	0.412277	0.114691
FxaC_17g39580	CAMTA	-1.11924	1.51e-14	-0.754378	4.04e-06	-0.345812	0.0257353
FxaC_13g22180	CAMTA	-0.195797	0.285361	-1.21351	8.21e-13	-0.333662	0.019362
FxaC_13g26730	CAMTA	-0.508299	0.000582042	-1.25949	6.3e-26	-0.190874	0.274923
FxaC_17g05280	Coactivator p15	3.56127	2.11e-30	3.74313	2.24e-39	3.76129	3.72e-56
FxaC_28g19791	Coactivator p15	0.87822	0.0179695	0.576608	0.143829	1.38145	0.00589903
FxaC_4g12970	Coactivator p15	0.364809	0.209226	0.334419	0.4189	1.28705	7.3e-05
FxaC_15g40320	CPP	-1.2508	0.00391487	-3.407	2.52e-07	-1.76319	0.0468221
FxaC_16g00870	CPP	-1.11022	0.00189105	-2.91081	2.79e-07	-1.12132	0.189092
FxaC_5g05560	CPP	-2.1756	1.09e-10	-0.110908	0.725232	-3.28693	1.69e-55
FxaC_6g34790	CPP	-1.3817	1.96e-06	0.745293	0.072678	-2.10612	2.88e-16
FxaC_8g01750	CPP	-1.69505	7.77e-08	-0.22345	0.619922	-2.6442	4.2e-21
FxaC_13g55190	CPP	-0.105416	0.781705	0.901721	0.0518726	1.57711	0.000147775
FxaC_6g41300	CPP	0.0816881	0.818672	0.792115	0.0175786	-1.2178	0.00256852
FxaC_8g10260	CPP	-0.055172	0.861459	0.129424	0.64879	-1.36798	5.2e-07
FxaC_6g00820	CSD	0.182513	0.19459	0.543197	0.0350591	1.13754	2.68e-11
FxaC_8g38630	CSD	-0.329565	0.00864341	-0.176763	0.618711	-1.41145	3.57e-21
FxaC_11g16500	DBB	2.07765	2.13e-38	0.962235	9.66e-11	0.170874	0.28608
FxaC_1g13440	DBB	2.06502	1.82e-28	0.0777241	0.861515	-4.24977	2.53e-16
FxaC_12g32290	DBB	0.567645	0.000816062	-0.253664	0.427354	-1.43285	7.48e-18
FxaC_2g17730	DBB	0.889168	4.05e-05	-0.301996	0.339169	-3.92011	3.05e-06
FxaC_3g13240	DBB	0.964351	8.91e-12	0.0239976	0.938037	-3.52254	1.12e-32
FxaC_4g27520	DBB	0.903668	1.12e-08	-0.138602	0.718375	-3.7636	2.17e-08
FxaC_4g38240	DBP	-1.87003	4.78e-08	-1.8074	0.017947	1.26438	0.0184173
FxaC_10g24000	E2F-DP	-1.22407	6.64e-13	-0.946721	6.22e-05	-0.387265	0.0438789
FxaC_17g21290	E2F-DP	-2.35384	4.28e-10	0.517937	0.536565	-2.41669	2.11e-05
FxaC_20g17000	E2F-DP	-2.17356	3.64e-08	0.421188	0.555414	-2.03597	0.000174639
FxaC_22g40450	E2F-DP	-1.02761	0.000508374	0.186564	0.586723	-1.45903	1.34e-08
FxaC_9g24840	E2F-DP	-1.00143	0.000577571	-0.581423	0.242856	-0.930401	0.0384617
FxaC_21g44090	E2F-DP	-0.277574	0.287026	1.19638	5.45e-10	-0.447996	0.0140409
FxaC_22g42950	E2F-DP	0.296791	0.554652	1.4472	4.88e-09	1.14353	0.00100215
FxaC_24g25740	E2F-DP	0.329498	0.0859783	1.11761	2.87e-06	-0.628484	0.000719852
FxaC_8g07510	E2F-DP	0.00800616	0.989408	1.22375	0.000440686	-1.13754	3.31e-06
FxaC_10g29250	E2F-DP	-0.795227	0.021011	-0.602452	0.259582	-1.04609	0.00456739
FxaC_11g21560	E2F-DP	0.40423	0.0605389	0.697471	0.00192962	1.07027	6.08e-07
FxaC_18g29320	E2F-DP	-0.7622	0.0329862	-0.24859	0.576959	-1.12307	0.00148591
FxaC_23g21130	E2F-DP	0.238761	0.420069	0.932074	0.00169221	-1.02788	0.00211696
FxaC_28g33780	EIL	1.32336	6.31e-33	0.0491964	0.802865	1.99766	8.24e-45
FxaC_26g35500	EIL	0.992987	7.03e-17	0.218201	0.178174	1.01986	9.7e-07
FxaC_10g00201	FAR1	-1.0208	0.0127943	-1.94827	2.45e-07	-1.68156	3.96e-06
FxaC_18g31790	FAR1	-1.6587	2.75e-05	-4.42879	0.0026164	0.452149	0.804515
FxaC_1g22311	FAR1	-1.06145	0.00176696	-0.503846	0.157445	0.30172	0.354216
FxaC_21g23551	FAR1	-4.46433	4.53e-62	-4.75896	1.11e-75	-5.12462	0.000387417
FxaC_22g14341	FAR1	-1.14988	0.000149916	-0.22839	0.423488	0.72181	0.0656011
FxaC_22g68271	FAR1	-1.07895	0.00488599	-1.61114	2.71e-06	-1.66347	8.22e-07
FxaC_23g00031	FAR1	-1.15035	1.01e-11	-0.713059	0.00104754	-1.00298	4.3e-08
FxaC_23g59071	FAR1	1.58726	7.66e-09	1.77548	1.31e-11	1.78697	3.92e-09
FxaC_25g04961	FAR1	1.1216	2.53e-06	0.931862	1.71e-05	0.685996	0.00280185
FxaC_3g07751	FAR1	-5.31291	5.95e-82	-5.89456	2.63e-106	-5.92039	1.09e-85
FxaC_9g30070	FAR1	7.52955	2.97e-34	3.06147	0.128173	2.58816	0.05022
FxaC_9g30071	FAR1	-4.53734	2.44e-17	-1.13634	0.388114	-0.101843	0.87545
FxaC_12g47151	FAR1	-0.594796	0.157661	-1.2148	0.00268691	-0.64334	0.0859074
FxaC_13g38351	FAR1	0.493407	0.22685	1.08855	0.00401748	0.371767	0.535725
FxaC_19g19251	FAR1	-0.496791	0.118088	-1.9596	5.97e-06	2.6483	1.88e-16
FxaC_22g15494	FAR1	0.894995	1.98e-05	1.0261	1.77e-07	-0.570525	0.0380187
FxaC_22g44381	FAR1	-0.986027	0.00718186	-1.63216	1.09e-06	-1.51767	5.23e-06
FxaC_23g10153	FAR1	-0.55407	0.107743	-1.01044	0.00617311	-0.244058	0.436393
FxaC_24g05302	FAR1	0.835962	9.7e-08	1.10091	5.7e-13	0.966429	2.22e-11
FxaC_24g31321	FAR1	-0.418183	0.257648	-1.7897	3.49e-06	-0.465964	0.621059
FxaC_3g08080	FAR1	0.340369	0.370379	-2.45908	9.14e-07	-5.52725	0.053908
FxaC_5g19763	FAR1	0.369361	0.253978	-1.13073	0.0216297	0.824162	0.237257
FxaC_6g21312	FAR1	-0.85362	0.00111176	-1.44317	1.59e-05	-0.497024	0.295467
FxaC_10g06190	FAR1	0.213802	0.372172	-0.829615	0.00771395	1.00252	0.015058
FxaC_17g39731	FAR1	0.328874	0.142966	0.349505	0.0885271	1.54561	1.32e-14
FxaC_19g37660	FAR1	0.789825	0.00718267	0.255223	0.529208	1.12343	0.00814734
FxaC_22g29101	FAR1	0.878416	1.94e-05	0.69518	0.00753599	1.3616	1.14e-08
FxaC_23g43571	FAR1	0.0941647	0.788626	0.438809	0.198006	1.24074	6.1e-05
FxaC_23g60392	FAR1	-0.131091	0.640344	0.312102	0.340106	-2.13847	4.71e-11
FxaC_24g48112	FAR1	-0.3564	0.179368	0.34364	0.0998153	-1.96216	5.04e-18
FxaC_25g07471	FAR1	0.0821187	0.759956	0.00222053	0.994178	1.56839	8.88e-09
FxaC_5g19860	FAR1	0.237978	0.445621	0.174749	0.566589	1.46455	0.00105246
FxaC_17g28120	GARP-ARR-B	1.07341	9.26e-22	-0.985145	1.46e-08	-0.10819	0.662185
FxaC_13g38290	GARP-ARR-B	0.921286	0.0018318	1.65674	6.8e-14	1.17177	8.63e-05
FxaC_16g28190	GARP-ARR-B	-0.452227	0.0708788	-1.01904	6.32e-05	-0.0148441	0.968076
FxaC_20g23060	GARP-ARR-B	0.526195	4.97e-08	-1.32458	2.7e-14	-0.18766	0.213551
FxaC_6g46330	GARP-ARR-B	0.125932	0.664632	-1.40157	8.96e-09	1.0453	3.99e-06
FxaC_7g43380	GARP-ARR-B	0.279519	0.212773	-1.16674	5.42e-08	1.44636	5.75e-10
FxaC_13g26960	GARP-ARR-B	-0.213002	0.278586	0.577676	0.0173902	-1.4778	1.9e-07
FxaC_14g19330	GARP-ARR-B	0.827478	3.65e-09	0.666227	0.000255016	1.88548	6.3e-50
FxaC_14g19370	GARP-ARR-B	-0.188315	0.196751	0.536044	0.000382679	2.45342	1.24e-42
FxaC_8g04540	GARP-ARR-B	0.848083	0.0136169	-0.177306	0.732979	1.84825	1.22e-07
FxaC_8g04650	GARP-ARR-B	0.785521	0.00131173	-0.374046	0.215416	1.94248	1.42e-12
FxaC_12g09260	GARP-G2-like	-1.16719	8.54e-09	1.07326	0.000193056	-0.341524	0.0590752
FxaC_12g36150	GARP-G2-like	-2.3589	0.000128329	-4.19331	2.85e-10	-1.57472	0.276858
FxaC_14g09340	GARP-G2-like	1.3264	2.58e-17	-0.231041	0.381978	-0.261539	0.543798
FxaC_15g09710	GARP-G2-like	1.10005	9.92e-15	-0.367812	0.136707	-0.0107731	0.983031
FxaC_1g02380	GARP-G2-like	-1.95721	5.16e-08	-4.80991	7.13e-09	-1.24454	0.150598
FxaC_2g40990	GARP-G2-like	1.09574	5.96e-08	0.825067	3.73e-08	0.974811	1.45e-07
FxaC_5g35590	GARP-G2-like	-1.8394	4.29e-33	-1.77931	1.72e-14	-1.38012	3.46e-14
FxaC_6g06990	GARP-G2-like	-1.11757	1.15e-14	-0.595876	0.107306	0.4618	0.0779018
FxaC_8g32420	GARP-G2-like	-1.24992	1.13e-17	-2.01782	2.06e-16	0.364824	0.165378
FxaC_9g11530	GARP-G2-like	-1.12206	1.94e-08	0.73158	0.000353618	-0.405194	0.00563299
FxaC_10g15110	GARP-G2-like	-0.545107	0.167024	-3.28025	3.08e-07	-0.450922	0.698211
FxaC_10g41580	GARP-G2-like	-0.779464	0.000716372	1.32152	1.31e-14	-0.723063	1.73e-05
FxaC_11g12950	GARP-G2-like	-0.194624	0.653841	-3.25463	1.32e-06	0.48821	0.598308
FxaC_11g38350	GARP-G2-like	-0.813943	0.000358589	1.97517	5.08e-23	-0.0290969	0.885578
FxaC_18g20970	GARP-G2-like	0.522117	0.0410257	1.05528	6.97e-05	0.649928	0.00187846
FxaC_20g18980	GARP-G2-like	0.612241	0.0218802	1.06902	0.0440963	0.974958	0.0347085
FxaC_21g35970	GARP-G2-like	0.908943	3.94e-08	-1.43175	1.33e-10	-1.68846	0.00395428
FxaC_21g71410	GARP-G2-like	-0.364772	0.0438715	-1.24375	3.04e-13	-0.850926	0.000238959
FxaC_22g70700	GARP-G2-like	0.0084787	0.970406	-1.00511	2.55e-09	-0.405141	0.082153
FxaC_2g21120	GARP-G2-like	0.274852	0.100269	1.16661	6.94e-18	0.160491	0.240084
FxaC_9g41160	GARP-G2-like	-0.427738	0.257456	-4.10282	1.88e-09	-1.79915	0.0613281
FxaC_15g06310	GARP-G2-like	0.0167386	0.971159	0.095385	0.875722	-2.07559	3.26e-06
FxaC_19g16190	GARP-G2-like	-0.576307	0.0521985	-0.719594	0.0679391	-1.27442	0.000418307
FxaC_23g14050	GARP-G2-like	-0.716571	5.11e-05	-0.892953	2.12e-07	-1.23152	1.88e-11
FxaC_24g06570	GARP-G2-like	-0.114083	0.618042	-0.816454	0.0181405	2.22896	1.31e-10
FxaC_24g44810	GARP-G2-like	0.151948	0.768745	-0.321243	0.472028	2.60759	3.41e-09
FxaC_6g24850	GARP-G2-like	-0.0490374	0.772879	-0.439815	0.0319419	-1.13941	1.11e-14
FxaC_14g36610	GeBP	-1.93982	2.61e-06	-1.85805	2.34e-09	-2.54452	5.67e-22
FxaC_1g30870	GeBP	0.436258	0.10094	1.32015	3.92e-05	0.554513	0.0303367
FxaC_22g68181	GeBP	-0.199955	0.291077	1.01043	6.14e-12	-0.0898958	0.568707
FxaC_24g08100	GeBP	-0.00996642	0.974613	1.04751	3e-09	0.0978116	0.467622
FxaC_2g34870	GeBP	0.959038	0.000345428	2.23061	1.25e-12	1.99095	1.57e-11
FxaC_13g12710	GNAT	-1.36461	3.3e-06	-3.65159	1.35e-06	0.0153164	0.993842
FxaC_13g18160	GNAT	-1.40042	1.02e-06	-3.82119	8.91e-09	-0.731138	0.654095
FxaC_14g08530	GNAT	-1.73786	3.95e-12	-3.11495	1.24e-15	-1.47868	3.39e-05
FxaC_20g19010	GNAT	-1.35088	8.74e-06	-0.823951	0.0130601	-0.336998	0.607031
FxaC_21g36710	GNAT	-1.03073	0.000593489	-2.32277	8e-19	-0.600093	0.0811719
FxaC_23g34150	GNAT	1.66429	3.87e-09	1.46096	0.00139822	2.25173	1.88e-11
FxaC_25g53710	GNAT	1.56103	8.7e-06	0.773081	0.166606	-0.944629	0.729115
FxaC_26g18390	GNAT	1.57524	1.87e-40	0.618098	0.00898619	-2.03654	3.66e-35
FxaC_27g35170	GNAT	1.013	2.71e-10	0.341468	0.176244	-2.97417	1.44e-97
FxaC_7g10160	GNAT	1.26124	0.000123367	-0.0189795	0.973081	2.55253	5.22e-13
FxaC_8g19140	GNAT	-2.88296	7.55e-10	-1.53906	2.69e-05	-2.24442	1.32e-07
FxaC_13g03140	GNAT	-0.423798	0.0493201	-1.22966	0.00028106	-0.460238	0.364063
FxaC_14g02760	GNAT	-0.548634	0.0458171	-1.96216	1.95e-06	0.52451	0.155445
FxaC_16g29470	GNAT	0.347141	0.223677	-1.59762	5.77e-05	0.93455	0.0589573
FxaC_19g16210	GNAT	0.713384	0.0716186	1.16979	0.00381267	1.2449	0.00286531
FxaC_1g09040	GNAT	0.929883	3.39e-05	1.04627	5.14e-06	1.08307	4.55e-08
FxaC_25g37120	GNAT	0.846235	0.0010504	1.39298	8.1e-09	-1.77292	2.54e-18
FxaC_27g53060	GNAT	-0.756152	0.000649883	-1.07625	7.77e-06	-0.221307	0.479217
FxaC_2g24050	GNAT	-0.018538	0.938873	-1.6243	1.34e-11	-0.0168782	0.947212
FxaC_4g20530	GNAT	-0.635711	0.000570911	-1.17796	1.39e-07	0.156831	0.548966
FxaC_6g35020	GNAT	0.0484585	0.895254	1.15103	1.33e-05	0.867927	0.00075681
FxaC_7g31170	GNAT	0.198491	0.411285	1.06789	6.12e-09	0.488296	0.00146265
FxaC_13g22240	GNAT	0.371839	0.0787848	0.147256	0.502465	1.7465	2.87e-16
FxaC_14g25010	GNAT	0.0913485	0.92106	-1.3974	0.0716022	1.60344	0.00395183
FxaC_15g02490	GNAT	0.157926	0.56858	-0.859578	0.00288523	1.56406	3.12e-06
FxaC_15g08811	GNAT	-0.812441	0.000182135	-0.715654	0.0102501	-1.40924	3.39e-09
FxaC_15g15540	GNAT	0.154426	0.515308	-0.13124	0.723699	2.50203	2.01e-14
FxaC_18g38770	GNAT	0.865277	8.52e-09	0.747046	1.17e-05	1.17454	1.26e-16
FxaC_22g59100	GNAT	0.481437	0.0915604	-0.774817	0.070207	2.7981	2.59e-10
FxaC_24g13340	GNAT	0.419864	0.0474692	-0.993476	0.00237671	2.89008	6.91e-19
FxaC_25g25660	GNAT	0.46358	0.0390869	0.925029	9.66e-06	-2.13188	2.59e-47
FxaC_27g31270	GNAT	0.507146	0.00049583	0.142845	0.587549	-3.14977	3.25e-96
FxaC_28g16920	GNAT	0.787961	0.000678002	0.343099	0.201773	1.27218	1.58e-06
FxaC_28g17210	GNAT	0.913609	4.24e-09	0.919206	0.000241595	-1.71564	3.61e-14
FxaC_11g13010	GRAS	1.03994	1.5e-05	-0.174082	0.485249	-1.5252	2.54e-19
FxaC_11g38040	GRAS	-2.34808	1.49e-10	-1.39087	0.0397201	-1.86641	0.0123249
FxaC_11g38060	GRAS	-4.41573	5.61e-57	-4.22481	1.81e-17	-0.0563322	0.958595
FxaC_12g09600	GRAS	-2.27857	0.000455514	-1.39083	0.0133212	-0.122664	0.863895
FxaC_12g19070	GRAS	-1.12339	1.33e-08	-1.13175	1.91e-14	-1.72153	1.4e-33
FxaC_12g21480	GRAS	1.16678	1.81e-09	1.05519	2.15e-07	0.166791	0.462266
FxaC_12g27370	GRAS	2.66052	1.06e-69	2.99378	1.7e-07	2.37407	3.3e-16
FxaC_21g15990	GRAS	1.16261	6.15e-09	-0.156366	0.695502	0.457216	0.114732
FxaC_22g13730	GRAS	1.30208	7.79e-14	-0.0462223	0.875722	0.355293	0.223332
FxaC_24g48370	GRAS	-1.31222	0.0154577	-1.82884	0.0355404	-7.32596	3.84e-06
FxaC_25g52000	GRAS	1.75721	4.74e-47	3.50787	2.86e-94	0.382535	1.94e-06
FxaC_25g59970	GRAS	1.14497	3.77e-24	3.13321	5.81e-66	0.304612	0.00026817
FxaC_26g06360	GRAS	1.11852	6.36e-25	2.74391	1.32e-36	-0.0492683	0.612015
FxaC_2g19060	GRAS	1.12999	2.74e-16	1.76646	9.85e-08	-2.67291	2.74e-40
FxaC_3g19690	GRAS	-1.31365	1.9e-09	-2.30663	4.72e-05	-1.0359	0.187667
FxaC_4g20720	GRAS	-1.39091	3.04e-05	-2.00538	5.95e-05	-0.47422	0.568256
FxaC_4g25970	GRAS	1.35143	1.63e-22	3.37441	2.56e-59	1.76018	3.03e-33
FxaC_5g23670	GRAS	1.2978	5.13e-15	-0.472664	0.183464	-1.3903	1.16e-06
FxaC_8g35850	GRAS	3.51053	1.38e-05	6.72475	9.21e-07	0.828511	0.0035479
FxaC_9g11700	GRAS	1.67264	4.59e-15	1.02539	0.000209134	1.89694	3.96e-21
FxaC_10g41260	GRAS	-0.069601	0.75013	1.0405	1.32e-09	-0.18216	0.428324
FxaC_11g23880	GRAS	-0.236592	0.256731	-1.18501	5.91e-08	-1.18994	1.12e-11
FxaC_11g37951	GRAS	-0.179645	0.463855	1.17755	2.89e-06	-0.0581273	0.806109
FxaC_12g09661	GRAS	0.890335	5.94e-09	1.00187	1.26e-09	-0.541275	0.00172634
FxaC_14g03600	GRAS	0.186402	0.232301	-1.18259	1.43e-07	-1.81694	6.89e-41
FxaC_15g03340	GRAS	0.310588	0.00442941	-1.04691	7.61e-10	0.302954	0.161968
FxaC_1g02420	GRAS	0.448057	0.0316912	-2.32349	2.77e-15	0.0820375	0.827448
FxaC_1g15161	GRAS	0.285966	0.0233029	1.50351	2.38e-09	-1.5064	8.01e-18
FxaC_1g15520	GRAS	1.26966	NA	-9.09908	0.0374745	-23.8435	NA
FxaC_1g15540	GRAS	-0.693574	0.355009	4.11975	7.55e-29	1.39933	0.167865
FxaC_1g20270	GRAS	-0.559739	0.01624	-1.20732	0.0227301	-0.602548	0.400173
FxaC_22g53970	GRAS	0.741647	0.354238	2.10066	0.00152044	0.646827	0.418737
FxaC_22g53980	GRAS	-0.0850746	0.695632	-1.17427	0.00165193	-2.48022	0.206345
FxaC_23g29170	GRAS	0.245112	0.194097	-1.34388	2.03e-07	-4.72237	0.00972364
FxaC_23g29180	GRAS	-1.21823	0.11765	2.45646	3.23e-05	0.368892	0.632189
FxaC_26g00450	GRAS	0.811078	6.59e-12	3.03893	7.93e-39	-0.000335792	0.997962
FxaC_26g15220	GRAS	-0.493441	0.000350179	-1.0955	2.49e-05	-0.630472	0.00546395
FxaC_27g38370	GRAS	-0.307264	0.054785	-1.47149	9.93e-11	-0.124798	0.672962
FxaC_27g46600	GRAS	0.222974	0.0661592	2.43317	1.3e-47	-0.269732	0.0293035
FxaC_27g49990	GRAS	0.330948	0.0746791	2.31594	7.07e-54	-0.301988	0.0170636
FxaC_28g04280	GRAS	0.595444	4.45e-07	1.31609	1.33e-10	-0.616949	3.36e-06
FxaC_2g07710	GRAS	-0.788355	1.73e-05	-1.87536	1.37e-08	0.0829527	0.888998
FxaC_2g12330	GRAS	0.739195	2.86e-05	1.16072	0.000286555	-2.89891	1.57e-46
FxaC_2g19330	GRAS	-0.0295941	0.931925	3.35601	4.44e-24	1.31376	1.02e-09
FxaC_3g04190	GRAS	-0.151372	0.484004	-1.80658	1.25e-16	-0.0893336	0.857946
FxaC_3g15420	GRAS	0.327315	0.140526	2.85642	2.05e-15	-0.0208119	0.945386
FxaC_4g35930	GRAS	-0.778359	5.3e-09	-3.67953	3.69e-79	-2.94334	8.55e-68
FxaC_9g11720	GRAS	0.802868	0.0129639	1.98407	0.0150733	3.63289	7.92e-14
FxaC_9g11760	GRAS	0.170546	0.368941	1.24804	1.88e-07	0.565252	0.00206343
FxaC_9g11840	GRAS	-0.973969	1.1e-07	-1.09912	7.27e-05	-0.453564	0.0660811
FxaC_9g28120	GRAS	-0.731008	0.00107042	-1.3046	0.000617038	-0.159149	0.419045
FxaC_10g06010	GRAS	-0.228204	0.0670514	-0.349204	0.282029	1.68074	2.24e-17
FxaC_10g41292	GRAS	-0.602094	0.0302503	0.424802	0.0808352	-1.10411	7.09e-08
FxaC_12g09640	GRAS	-0.673015	0.00163556	-0.47245	0.208002	-1.01907	0.00022178
FxaC_12g49980	GRAS	-8.89e-05	0.99957	-0.40583	0.253955	2.07858	9.4e-28
FxaC_19g07880	GRAS	0.721838	0.00142403	-0.0690503	0.811676	1.20413	2.16e-07
FxaC_21g52320	GRAS	0.509549	0.00683971	-0.202253	0.544273	-1.40189	8.81e-07
FxaC_24g17350	GRAS	0.489782	0.0011888	-0.689021	0.0448787	-1.76436	3.4e-23
FxaC_3g15060	GRAS	0.356674	0.00229366	0.611841	0.0440805	-2.09928	3.17e-68
FxaC_4g26330	GRAS	0.881397	2.47e-09	0.774663	0.0141817	-1.55406	2.09e-38
FxaC_6g18040	GRAS	0.776703	2.88e-12	0.102226	0.566299	1.08051	2.08e-10
FxaC_17g32220	GRF	-1.2063	0.00117902	-0.374213	0.38491	-0.348569	0.261523
FxaC_27g52000	GRF	-1.39603	0.0224413	0.349777	0.879659	-3.18101	0.0352511
FxaC_27g53252	GRF	-1.33908	0.013184	-0.562513	0.338221	-0.390453	0.337209
FxaC_28g01460	GRF	-2.16364	2.6e-07	-0.468343	0.737711	-2.90236	0.0355855
FxaC_28g25260	GRF	-0.34609	0.266218	-0.0451738	0.945269	2.18781	0.000625021
FxaC_10g35980	HB-BELL	1.02325	1.22e-07	2.28135	7.23e-10	3.51212	5.73e-87
FxaC_22g42010	HB-BELL	1.80192	7.87e-71	2.28526	1.16e-45	0.789298	3.73e-11
FxaC_4g23110	HB-BELL	1.55994	6.65e-26	1.53076	7.07e-05	1.14197	0.000148783
FxaC_25g42780	HB-BELL	0.891288	0.0226736	1.95909	4.37e-07	3.09167	4.51e-53
FxaC_11g32860	HB-BELL	-0.323185	0.036959	-0.409718	0.0461023	2.3588	3.52e-54
FxaC_23g30040	HB-BELL	0.40908	0.00175727	0.0554865	0.879428	-1.10853	1.8e-16
FxaC_26g14280	HB-BELL	-0.434583	0.120265	0.143204	0.710625	3.15342	1.56e-59
FxaC_27g39030	HB-BELL	-0.68267	0.670934	1.82965	0.395867	8.0235	7.35e-20
FxaC_7g07670	HB-BELL	0.0410891	0.783784	-0.831049	1.08e-05	1.4132	2.29e-22
FxaC_10g04550	HB-HD-ZIP	-1.12183	9.34e-05	-0.381097	0.638303	-1.83641	6.79e-06
FxaC_12g40240	HB-HD-ZIP	-3.49573	7.4e-17	-5.74064	3.39e-05	-1.48389	0.588252
FxaC_12g50630	HB-HD-ZIP	-1.04505	0.00213435	0.115413	0.910736	-2.06107	1.29e-06
FxaC_13g06410	HB-HD-ZIP	1.50291	1.65e-09	0.0340826	0.966374	-4.0405	7.26e-40
FxaC_17g20450	HB-HD-ZIP	1.7531	2.06e-89	-1.42014	2.91e-16	-1.61797	3.34e-43
FxaC_18g04940	HB-HD-ZIP	1.07581	5.05e-13	0.531	0.106165	1.44925	7.58e-06
FxaC_18g25290	HB-HD-ZIP	1.40678	3.68e-17	-3.37409	1.5e-14	-0.787829	0.169826
FxaC_18g30060	HB-HD-ZIP	2.55973	1.02e-93	-0.215556	0.363503	-0.136614	0.351708
FxaC_19g13700	HB-HD-ZIP	2.80539	8.92e-147	-0.247801	0.251299	-0.832307	3.3e-21
FxaC_20g16240	HB-HD-ZIP	1.26545	2.15e-44	-1.61326	5.02e-20	-1.17056	4.93e-18
FxaC_20g38540	HB-HD-ZIP	1.06227	1.96e-11	0.433594	0.152247	1.05797	0.000260153
FxaC_21g29170	HB-HD-ZIP	1.10084	1.2e-11	0.395029	0.0427603	0.135766	0.508271
FxaC_22g05690	HB-HD-ZIP	-2.12189	2.16e-25	0.586881	0.000224172	-0.880027	6.6e-11
FxaC_22g24870	HB-HD-ZIP	1.20672	4.33e-17	-0.110359	0.551098	0.102037	0.636031
FxaC_25g30490	HB-HD-ZIP	-1.57615	3.27e-15	-0.215021	0.560664	-1.27924	8.35e-07
FxaC_25g35020	HB-HD-ZIP	2.37669	4.64e-21	2.60697	1.59e-19	-1.82223	5.87e-20
FxaC_26g20120	HB-HD-ZIP	1.26871	0.00310536	3.45024	4.07e-14	-1.79405	3.07e-09
FxaC_27g33250	HB-HD-ZIP	-1.70327	4.72e-32	-0.668798	0.000779334	-1.74668	2.47e-16
FxaC_27g48570	HB-HD-ZIP	1.87056	2.04e-06	1.75377	1e-07	-0.21693	0.576136
FxaC_27g51880	HB-HD-ZIP	1.54703	1.8e-16	2.01949	1.32e-25	-0.0524355	0.863071
FxaC_2g25050	HB-HD-ZIP	2.40887	1.81e-26	0.759505	0.314858	2.10714	0.00496531
FxaC_3g20720	HB-HD-ZIP	1.02164	2.18e-08	-0.277545	0.496886	1.70379	0.00380513
FxaC_12g13250	HB-HD-ZIP	-0.247964	0.350099	-1.41994	0.000111614	-1.04168	0.0328853
FxaC_13g06920	HB-HD-ZIP	0.0650333	0.792969	1.35243	1.42e-19	0.611215	0.00517882
FxaC_14g05790	HB-HD-ZIP	-0.224369	0.497328	-3.41638	7.8e-09	2.0896	0.070033
FxaC_14g06060	HB-HD-ZIP	0.685429	0.0058491	2.64936	2.74e-45	3.82133	2.53e-59
FxaC_15g05840	HB-HD-ZIP	-0.173909	0.60428	1.3489	5.61e-05	1.84611	0.000185777
FxaC_16g26180	HB-HD-ZIP	0.102145	0.753877	1.2737	9.47e-06	0.970954	1.64e-06
FxaC_16g26520	HB-HD-ZIP	-0.761291	0.0434757	-1.9632	9.31e-05	0.578047	0.449075
FxaC_17g25690	HB-HD-ZIP	-0.604416	0.00620952	-1.6021	0.000249567	-1.40992	0.0274526
FxaC_19g17890	HB-HD-ZIP	0.475442	0.0195826	-1.66226	0.0127102	-1.05219	0.192066
FxaC_25g23510	HB-HD-ZIP	0.639257	0.00651886	1.42712	5.66e-09	-1.04147	1.11e-05
FxaC_28g01650	HB-HD-ZIP	0.541509	0.00992563	2.7702	1.62e-49	-0.583355	0.00841494
FxaC_6g40890	HB-HD-ZIP	-0.80785	0.00609101	-1.37613	0.00585607	0.0348135	0.939085
FxaC_7g37250	HB-HD-ZIP	-0.188728	0.417405	-1.28881	0.00675358	-0.308024	0.175673
FxaC_9g17330	HB-HD-ZIP	-0.189316	0.44731	-1.20526	0.00377143	0.4549	0.255278
FxaC_10g36510	HB-HD-ZIP	-0.248394	0.224355	-0.753419	0.033561	-2.12809	5.69e-09
FxaC_12g48250	HB-HD-ZIP	-0.933584	0.00072857	0.907537	0.19175	-1.05289	0.0285671
FxaC_15g05470	HB-HD-ZIP	-0.575893	0.100726	-1.06771	0.0670026	2.13877	0.000760812
FxaC_1g21130	HB-HD-ZIP	0.824534	4.07e-05	0.554357	0.020552	2.8022	1.26e-20
FxaC_22g24170	HB-HD-ZIP	-0.0871079	0.701041	0.0234677	0.953375	1.70071	7.78e-22
FxaC_24g28350	HB-HD-ZIP	-0.361203	0.243007	-0.183467	0.79752	-1.88521	0.0158416
FxaC_26g04100	HB-HD-ZIP	0.0885498	0.718209	0.355774	0.166047	-1.50408	5.54e-11
FxaC_27g16250	HB-HD-ZIP	-0.741593	4.65e-06	0.29368	0.0412891	-2.45002	1.16e-51
FxaC_27g22640	HB-HD-ZIP	-0.365183	0.0236742	0.577593	0.0016877	-1.98426	5.94e-19
FxaC_28g15210	HB-HD-ZIP	0.734951	0.0669177	0.74657	0.123959	-1.36422	0.00758721
FxaC_28g23600	HB-HD-ZIP	-0.711777	6.6e-05	0.327532	0.235801	-1.1966	1.99e-05
FxaC_4g19820	HB-HD-ZIP	0.961051	0.0175858	-0.252337	0.559184	2.70466	6.64e-15
FxaC_6g38180	HB-HD-ZIP	-0.212089	0.0687396	-0.616075	0.000234969	-1.45198	6.21e-49
FxaC_8g13780	HB-HD-ZIP	-0.256269	0.053231	-0.276825	0.111688	-2.40742	9.31e-188
FxaC_17g04610	HB-KNOX	4.65101	5.06e-21	7.33055	1.9e-117	7.25449	0
FxaC_21g62120	HB-KNOX	-1.81988	9.43e-13	-4.29363	0.00412414	-2.21751	4.27e-06
FxaC_22g61160	HB-KNOX	-5.06876	1.83e-26	-9.61256	2.22e-13	-2.77057	0.279267
FxaC_24g11310	HB-KNOX	-1.71208	2.29e-05	-3.83204	6.1e-13	-0.775569	0.336859
FxaC_6g33130	HB-KNOX	1.22219	1.15e-14	0.94642	0.000254942	-0.953276	0.000860215
FxaC_8g15330	HB-KNOX	1.16938	3.52e-18	0.891026	3.83e-11	-0.70844	5.1e-06
FxaC_12g49300	HB-KNOX	0.122013	0.430744	-1.18197	2.96e-06	-0.882277	5.08e-09
FxaC_14g11660	HB-KNOX	0.79552	1.3e-11	1.31822	3.57e-23	1.36992	3.76e-34
FxaC_17g07880	HB-KNOX	-0.949369	0.00142142	2.46102	4.31e-20	1.5973	2.21e-20
FxaC_18g45130	HB-KNOX	-0.860345	1.94e-12	-1.69238	1.26e-09	-1.70683	1.54e-10
FxaC_19g06330	HB-KNOX	-0.684965	0.0823774	1.65272	2.91e-09	4.21374	1.75e-68
FxaC_20g01480	HB-KNOX	-0.123022	0.502261	-1.21384	0.000252792	-1.49306	0.000600895
FxaC_20g06550	HB-KNOX	-0.0564578	0.837827	-1.76089	8.6e-08	-0.42479	0.618547
FxaC_4g38330	HB-KNOX	0.928406	2.07e-13	1.00097	3.23e-11	1.0567	1.59e-20
FxaC_17g00490	HB-KNOX	-0.19464	0.232503	-0.223339	0.487011	1.32004	2.64e-07
FxaC_5g06830	HB-KNOX	0.165657	0.432089	0.430431	0.0266892	-1.64705	2.92e-36
FxaC_10g20750	HB-other	1.10387	7.2e-07	0.319057	0.224894	0.685476	0.0699091
FxaC_11g06280	HB-other	1.14913	4.71e-22	0.726317	0.000161098	1.62872	6.06e-22
FxaC_8g36741	HB-other	-1.0597	0.00279463	-0.487196	0.0989123	1.28577	1.33e-07
FxaC_12g41380	HB-other	-0.940426	1.66e-14	-1.77379	1.87e-43	-0.602525	0.000187703
FxaC_5g05680	HB-other	-0.890252	0.000125777	-1.44273	2.68e-09	-0.936287	0.0195416
FxaC_9g45750	HB-other	-0.903322	3.91e-13	-1.4625	9.54e-27	-0.612295	0.000152166
FxaC_7g33920	HB-other	0.275891	0.030648	-0.722255	2.81e-07	-1.34011	1.17e-30
FxaC_6g04450	HB-PHD	-0.772284	4.36e-05	-1.0368	1.9e-08	-0.776174	6.95e-05
FxaC_14g35690	HB-PHD	0.257902	0.197325	0.298872	0.184386	1.548	2.8e-10
FxaC_15g28620	HB-PHD	-0.0471504	0.860403	-0.790364	0.039739	1.06443	0.00500785
FxaC_16g07220	HB-PHD	0.19589	0.467775	-0.0960036	0.807983	1.88121	1.55e-14
FxaC_12g11580	HB-WOX	11.4715	4.54e-20	9.08071	3.34e-11	8.19944	1.42e-08
FxaC_20g28640	HB-WOX	-1.16785	3.48e-05	-0.644341	0.0483657	0.445737	0.265012
FxaC_3g11441	HB-WOX	-2.15583	2.28e-09	-0.0251801	0.96047	1.98538	4.19e-05
FxaC_18g18250	HB-WOX	0.0709133	0.817931	0.361474	0.284289	1.67071	0.00483276
FxaC_1g11231	HB-WOX	-0.789997	0.000223609	0.00114861	0.996463	1.88087	4.52e-18
FxaC_4g29690	HB-WOX	-0.696574	0.00198904	-0.890624	0.0124944	1.56673	0.00170987
FxaC_14g00420	HMG	-1.07853	1.24e-09	0.484187	0.213302	-2.83551	2.27e-07
FxaC_15g00170	HMG	-1.15928	1.67e-06	1.5281	0.00168801	-2.29094	9.39e-12
FxaC_21g55400	HMG	1.27313	3.83e-14	1.18871	5.34e-10	0.0746735	0.659757
FxaC_21g56600	HMG	-3.57194	5.03e-28	-3.08928	4.38e-14	-3.87897	1.17e-32
FxaC_27g39760	HMG	1.80084	3.55e-73	1.03929	1.32e-07	1.07039	1.22e-24
FxaC_17g06320	HMG	-0.903684	0.000256951	-1.03622	0.000488129	-0.13953	0.654467
FxaC_17g34130	HMG	0.166348	0.251476	0.430841	0.00613149	-1.56377	1.17e-22
FxaC_18g18270	HMG	0.292697	0.0382079	-0.187629	0.20544	-1.85	3.06e-52
FxaC_19g25330	HMG	0.684623	7.33e-11	0.720151	1.24e-10	-1.49785	1.41e-31
FxaC_20g28630	HMG	0.212725	0.286447	-0.21471	0.24257	-2.77692	7.45e-79
FxaC_1g07520	HRT	1.1645	2.09e-14	-0.0869352	0.852923	1.3746	0.000441329
FxaC_2g04580	HRT	-1.64227	3.03e-09	-0.0871041	0.853479	0.419433	0.158628
FxaC_4g33380	HRT	-1.08247	1.69e-08	-1.32817	1.51e-05	0.353528	0.295722
FxaC_1g07390	HRT	0.112368	0.853622	-2.81962	2.75e-14	0.8944	0.045666
FxaC_1g07391	HRT	0.695519	0.0219612	1.0635	0.000300564	0.593384	0.0182909
FxaC_3g07230	HRT	-0.522267	0.0828455	-3.02158	5.76e-23	1.13374	0.0406296
FxaC_2g04690	HRT	-0.136749	0.549087	0.483904	0.0742799	-1.01339	4.48e-07
FxaC_3g07380	HRT	0.893096	0.00142164	0.611182	0.154567	2.22237	4.62e-08
FxaC_10g07950	HSF	1.39447	2.47e-09	1.959	1.85e-12	-0.0587687	0.872544
FxaC_10g08130	HSF	1.42831	1.91e-07	1.42299	2.66e-06	-0.252592	0.555391
FxaC_12g43080	HSF	1.13574	1.51e-07	0.80688	0.00852394	-1.76447	1.62e-17
FxaC_16g13100	HSF	-1.39193	1.24e-07	-1.96617	1.24e-11	-1.12941	9e-06
FxaC_1g01700	HSF	3.02482	2.94e-13	1.04726	0.000134008	-3.84012	3.71e-24
FxaC_21g37550	HSF	-1.28138	0.043796	-0.691973	0.85226	-1.27944	0.0416945
FxaC_22g15700	HSF	1.66763	7.58e-08	-0.411786	0.265803	0.942384	0.0141475
FxaC_25g50940	HSF	1.90778	2.57e-09	1.33342	0.00248229	-1.55176	5.53e-06
FxaC_25g58970	HSF	1.70063	4.39e-14	1.44626	3.58e-09	-1.29206	1.02e-06
FxaC_2g06940	HSF	1.65083	3.67e-06	1.53131	9.3e-12	-4.15312	8.42e-40
FxaC_3g04380	HSF	2.05263	7.47e-13	2.38515	2.58e-20	-3.99085	1.07e-44
FxaC_3g04950	HSF	1.58859	1.79e-07	1.87981	3.06e-08	-4.06273	6.05e-49
FxaC_3g17640	HSF	-1.08195	0.00651885	0.176244	0.855886	-1.74924	0.010697
FxaC_4g35400	HSF	2.40897	3.23e-19	1.72126	2.25e-15	-3.32454	6.76e-16
FxaC_6g37370	HSF	-1.70148	6.28e-18	-1.38651	3.83e-05	-0.190931	0.607527
FxaC_7g33200	HSF	-1.22249	7.64e-08	-0.441746	0.129118	0.681192	0.0148792
FxaC_11g04600	HSF	-0.88627	7.38e-05	-1.41796	5.04e-05	-1.38291	7.32e-16
FxaC_13g30670	HSF	-0.612416	0.0745565	-1.00616	0.00492935	0.260388	0.282146
FxaC_14g26520	HSF	-0.611186	0.0486131	-1.23671	0.000633706	-0.238764	0.357416
FxaC_17g02071	HSF	-0.820661	0.000120091	-1.10119	3.3e-08	-0.532178	0.131227
FxaC_18g44570	HSF	-0.857416	1.73e-06	-1.23557	8.89e-13	0.166864	0.334288
FxaC_1g17910	HSF	0.238152	0.538492	1.96896	0.00560401	-2.48014	9.46e-18
FxaC_20g02000	HSF	-0.947776	8.29e-07	-1.7089	1.51e-27	-0.696299	0.000776876
FxaC_23g16420	HSF	0.832174	0.147165	2.43229	0.00560407	1.86765	1.01e-07
FxaC_4g24290	HSF	0.143741	0.643192	1.01302	0.0264421	-0.0658085	0.865689
FxaC_5g13320	HSF	-0.541705	0.0256568	-2.32893	2.14e-16	-1.21389	0.000532266
FxaC_8g20250	HSF	-0.103514	0.780093	-1.54637	0.00465986	1.88294	5.87e-07
FxaC_9g13330	HSF	-0.0417058	0.917073	-1.90228	6.09e-22	-0.586762	0.0310892
FxaC_12g34060	HSF	0.152987	0.663727	0.553834	0.06103	-1.16199	5.51e-09
FxaC_12g40552	HSF	0.905792	0.263138	-0.225874	0.729055	1.17078	0.0172904
FxaC_16g01230	HSF	-0.922082	0.0114644	-0.329689	0.359088	-2.1263	1.22e-12
FxaC_27g45240	HSF	-0.287643	0.552486	-0.458282	0.203749	-1.15438	0.00334693
FxaC_2g21700	HSF	-0.962668	0.0951541	-0.16948	0.863395	-1.58264	0.000363636
FxaC_28g04121	IWS1	-1.03075	2.17e-07	-1.70522	5.25e-18	0.688518	0.0293528
FxaC_18g19110	Jumonji	-2.20924	2.84e-11	-2.95962	5.39e-09	-4.33867	1.79e-08
FxaC_18g45340	Jumonji	-1.75736	2.52e-15	-1.44148	5.25e-06	-0.99185	0.000312701
FxaC_20g33660	Jumonji	-1.91992	7.93e-05	-0.574687	0.191689	-0.19366	0.710322
FxaC_21g69060	Jumonji	-1.00501	1.27e-07	-0.964154	4.12e-05	-1.62299	2.11e-14
FxaC_27g32280	Jumonji	1.42669	2.54e-05	1.44853	2.88e-08	1.52316	6.25e-06
FxaC_28g02670	Jumonji	-1.54666	2.82e-10	-0.896374	0.00141517	-0.727953	0.101401
FxaC_10g05280	Jumonji	-0.226107	0.258462	-1.08876	2.45e-06	0.389395	0.368792
FxaC_17g08080	Jumonji	0.412539	0.102938	-1.1157	0.00598485	0.0429893	0.932424
FxaC_28g31220	Jumonji	-0.459892	0.0634052	1.07483	3.75e-06	-0.619098	0.0208408
FxaC_18g21010	Jumonji	0.279374	0.308528	1.22937	0.0703315	1.28131	4.85e-05
FxaC_19g22470	Jumonji	-0.179173	0.541322	-0.298801	0.751103	1.07813	0.000893883
FxaC_21g63260	Jumonji	0.669329	4.19e-08	0.574593	3.31e-05	1.00979	6.4e-10
FxaC_8g21570	Jumonji	0.482167	0.0362029	0.791832	1.44e-05	1.06448	1.46e-06
FxaC_9g51780	LFY	-11.831	1.03e-21	-11.3107	1.58e-19	-6.83764	7.79e-05
FxaC_19g14550	LIM	1.10106	4.73e-12	1.34716	1.13e-05	1.28668	1e-05
FxaC_27g39290	LIM	1.18676	4.02e-13	1.36851	1.49e-11	0.998126	5.01e-11
FxaC_10g37880	LOB	1.89036	5.88e-05	4.37738	1.57e-06	1.61413	0.0150778
FxaC_11g01940	LOB	3.59153	0.0412878	2.00864	0.3251	NA	NA
FxaC_12g34770	LOB	2.69615	3.98e-14	4.68936	1.98e-37	4.95882	7.86e-51
FxaC_21g11980	LOB	-2.44141	1.11e-27	-2.25249	9.79e-09	-2.47758	0.00103795
FxaC_22g17510	LOB	-1.03238	2.69e-10	-0.0956126	0.82923	-1.53522	0.00657447
FxaC_23g54600	LOB	-1.35059	2.79e-22	-2.95337	1.36e-23	-0.74266	0.288151
FxaC_24g54200	LOB	-1.04281	1.67e-06	-0.827558	0.00865785	-1.8576	0.00661739
FxaC_7g34890	LOB	-1.0859	0.00149184	-0.589726	0.29254	-0.658342	0.531629
FxaC_8g14380	LOB	5.52298	9.96e-20	5.16321	0.000115913	7.67135	6.99e-07
FxaC_9g39720	LOB	2.68744	1.37e-05	2.66761	9.69e-15	2.08028	0.000157761
FxaC_11g34710	LOB	0.207877	0.566519	1.22935	0.00220958	-0.473713	0.218784
FxaC_1g19810	LOB	-0.101258	0.673977	-1.13637	2.62e-09	0.830449	0.0125594
FxaC_21g04540	LOB	-0.424886	0.0057111	-2.53823	2.77e-32	-1.57436	5.02e-16
FxaC_22g03530	LOB	0.502588	0.00265206	-3.44015	1.19e-36	-0.88591	0.186413
FxaC_23g47190	LOB	0.116943	0.722088	-2.79026	4.47e-07	-0.923534	0.440744
FxaC_3g19200	LOB	-0.719639	1.24e-06	-2.03823	7.94e-19	0.725572	0.011983
FxaC_4g21220	LOB	-0.406378	0.00714892	-1.44199	3.49e-12	0.732157	0.00378448
FxaC_5g01290	LOB	0.483178	0.00358592	2.56528	1.68e-20	0.0756959	0.756775
FxaC_6g39030	LOB	0.159355	0.639453	1.68725	2.79e-08	0.289828	0.58242
FxaC_2g23400	LOB	-0.0123012	0.94043	0.0774877	0.645564	1.74807	1.25e-19
FxaC_8g12850	LOB	-0.916686	0.000781352	0.475232	0.318257	-1.65008	0.0042032
FxaC_11g06750	LUG	3.40027	0.000571492	13.1117	5.56e-25	7.20357	3.99e-08
FxaC_13g17160	MADS-MIKC	-1.3904	1.04e-07	-0.0037044	0.996062	-4.76952	0.00503978
FxaC_13g22210	MADS-MIKC	1.53377	8.98e-42	1.03555	2.06e-14	0.174373	0.225008
FxaC_15g15520	MADS-MIKC	1.03899	3.06e-31	0.847734	4.1e-18	0.537973	1.98e-06
FxaC_17g50870	MADS-MIKC	2.65667	1.47e-42	2.61126	1.17e-15	1.91971	0.0013334
FxaC_18g06271	MADS-MIKC	3.72895	2.96e-76	3.74971	2e-39	4.1045	0.00681995
FxaC_19g36190	MADS-MIKC	-1.70497	1.01e-32	-3.62792	2.27e-26	-2.32917	4.48e-05
FxaC_20g08940	MADS-MIKC	-3.70096	1.69e-60	-3.39735	4.58e-10	0.796399	0.116915
FxaC_22g17110	MADS-MIKC	-2.40081	2.17e-44	-0.0621664	0.834888	-1.89788	8.59e-61
FxaC_23g00220	MADS-MIKC	-2.70734	7.79e-40	-0.516336	0.0473807	-2.67161	7.34e-107
FxaC_27g01960	MADS-MIKC	1.28229	2.34e-11	-2.94945	0.387611	-2.50263	0.258757
FxaC_27g15500	MADS-MIKC	-1.59457	7.35e-09	1.22005	0.000328836	-3.59139	2.18e-80
FxaC_28g36940	MADS-MIKC	1.23973	3.74e-11	-2.09215	0.00222176	-0.194463	0.802247
FxaC_17g18080	MADS-MIKC	0.445348	0.00646426	-1.12317	1.25e-13	0.243122	0.0386765
FxaC_17g49571	MADS-MIKC	-0.627914	0.0687657	-1.06297	0.000158092	-0.0370973	0.935327
FxaC_17g50871	MADS-MIKC	-0.307437	0.0918033	-1.36741	2.47e-29	-1.60308	6.98e-08
FxaC_18g06270	MADS-MIKC	0.146629	0.216514	-1.03911	2.26e-20	-1.20828	3.94e-15
FxaC_19g08810	MADS-MIKC	-0.342087	0.278976	-2.96247	4.36e-06	2.18352	0.000958523
FxaC_21g10230	MADS-MIKC	-0.430676	5.41e-05	-1.57607	1.2e-18	-0.187033	0.428574
FxaC_21g10240	MADS-MIKC	0.595164	0.0196644	-2.3149	2.16e-08	-0.0397388	0.967046
FxaC_23g52900	MADS-MIKC	0.00556163	0.986718	-1.29257	0.000808174	0.118753	0.829969
FxaC_26g25550	MADS-MIKC	0.197881	0.59758	-2.38453	0.000195952	-0.981011	0.299716
FxaC_26g40590	MADS-MIKC	0.155666	0.406968	-2.1986	4.17e-05	-3.41275	0.225351
FxaC_11g04250	MADS-MIKC	0.303873	0.000647541	0.645971	1.22e-12	1.1566	1.31e-29
FxaC_20g14200	MADS-MIKC	0.537465	2.76e-06	0.0901669	0.432736	1.22849	1.49e-23
FxaC_22g08610	MADS-MIKC	-0.537558	3.59e-06	-0.856055	1.84e-07	1.10938	2.23e-21
FxaC_28g24570	MADS-MIKC	-0.718757	0.0108399	-0.498212	0.410274	-2.3876	7.19e-08
FxaC_10g01030	MADS-M-type	5.48592	0.000139729	6.0437	5.41e-21	10.5968	4.54e-17
FxaC_16g08070	MADS-M-type	-1.67621	3.93e-05	-1.27853	0.0062667	0.319909	0.415246
FxaC_16g30580	MADS-M-type	2.45404	0.0346519	1.74434	0.00853351	1.37432	0.00106084
FxaC_22g60110	MADS-M-type	1.3668	2.25e-06	0.707043	0.0298082	-0.85151	0.110703
FxaC_22g64530	MADS-M-type	-1.36113	5.56e-10	0.576507	0.352279	0.151088	0.456418
FxaC_24g46850	MADS-M-type	-1.50087	2.83e-11	0.998992	1.19e-05	-0.634828	6.58e-06
FxaC_25g06170	MADS-M-type	1.8304	2.8e-62	0.866518	4.08e-13	-0.103189	0.471771
FxaC_26g36670	MADS-M-type	1.30272	4.54e-33	0.574448	7.08e-05	-1.1076	2.63e-20
FxaC_9g48820	MADS-M-type	3.88336	0.00107667	5.40877	2.1e-11	7.50502	6.33e-20
FxaC_10g00280	MADS-M-type	0.525742	1.54e-06	0.792943	2.75e-12	1.18198	2.48e-14
FxaC_12g43380	MADS-M-type	0.153868	0.343451	0.376089	0.0423684	1.07138	1.93e-15
FxaC_1g01060	MBF1	2.04391	5.97e-18	2.98646	6.75e-31	1.24966	5.95e-05
FxaC_2g04050	MBF1	-0.720509	0.0802469	-2.1872	1.66e-11	-2.25988	2.14e-06
FxaC_3g05370	MBF1	-0.285738	0.363945	1.02752	0.000360127	-0.204477	0.509172
FxaC_4g35190	MBF1	0.58006	0.0402229	1.57961	3.77e-07	-0.909173	0.000171819
FxaC_2g06600	MBF1	-0.161572	0.672496	-0.628382	0.0131163	-1.10243	0.000720546
FxaC_22g23670	MED6	-1.04754	4.2e-07	-0.436834	0.198745	0.0750046	0.805405
FxaC_21g41910	MED7	0.488612	0.182111	1.1083	0.00269221	0.659117	0.0151576
FxaC_22g02190	mTERF	1.74253	7.76e-11	0.159568	0.650865	0.960195	0.00233857
FxaC_27g52100	mTERF	1.14749	1.86e-05	0.599839	0.0320632	-1.0431	0.0205625
FxaC_5g11810	mTERF	-1.78441	1.28e-08	-0.424029	0.122086	-3.6596	0.0187221
FxaC_10g01901	mTERF	-0.291671	0.368125	-3.10991	1.91e-08	-2.01343	0.526542
FxaC_10g12870	mTERF	-0.438298	0.25002	-1.36975	5.13e-05	0.00842498	0.983907
FxaC_16g00550	mTERF	-0.4734	0.164877	-2.02589	6.8e-09	-0.40349	0.575657
FxaC_1g34290	mTERF	-0.685299	0.00906366	-1.02573	0.00127577	0.656427	0.0354189
FxaC_26g03490	mTERF	0.877614	9.73e-06	1.1981	5.98e-06	-1.90653	1.2e-12
FxaC_5g11370	mTERF	-0.355605	0.417805	-1.57406	0.00023155	0.475021	0.322575
FxaC_9g49880	mTERF	-0.0615116	0.904931	-3.91767	5.45e-06	0.367634	0.927447
FxaC_12g21520	mTERF	0.929754	0.00417426	0.399375	0.268183	1.70068	0.000224568
FxaC_1g34130	mTERF	-0.272025	0.41925	-0.638411	0.0423979	1.14619	5.82e-05
FxaC_23g21041	mTERF	-0.0422907	0.910252	-0.706888	0.0546011	1.01818	0.0216586
FxaC_24g54370	mTERF	0.0341902	0.855724	-0.556362	0.0718943	1.04948	4.34e-10
FxaC_28g01360	mTERF	-0.436867	0.00591867	-0.202684	0.57352	-3.87763	1.99e-80
FxaC_3g34460	mTERF	0.389835	0.161268	-0.16338	0.573773	1.01688	0.00576865
FxaC_5g10760	mTERF	-0.232697	0.313171	0.829225	2.54e-06	-1.57142	8.59e-18
FxaC_5g11820	mTERF	0.743566	0.0116224	-0.519393	0.185515	2.16454	3.03e-11
FxaC_5g20380	mTERF	-0.0212046	0.946843	0.127916	0.713792	1.17856	4.29e-07
FxaC_7g24010	mTERF	-0.262219	0.297425	-0.434847	0.27868	1.00689	0.00221879
FxaC_8g30510	mTERF	0.163395	0.412708	-0.0776116	0.791224	1.53546	1.13e-05
FxaC_10g50600	MYB	2.3278	7.23e-66	1.04053	2.42e-09	1.62987	6.43e-26
FxaC_11g47240	MYB	2.24355	4.51e-81	0.429649	0.00078903	1.11761	2.39e-14
FxaC_12g00860	MYB	2.25023	1.15e-64	0.375303	0.00105841	1.02165	6.63e-11
FxaC_13g06110	MYB	1.55246	6.29e-12	-0.255073	0.59565	0.603188	0.0261463
FxaC_13g06870	MYB	1.15448	5.61e-06	-0.439786	0.563644	1.33836	0.111963
FxaC_14g05330	MYB	2.45727	7.03e-19	-0.632565	0.18447	1.71276	6.25e-13
FxaC_15g05310	MYB	1.49713	2.6e-16	-1.81297	6.4e-08	2.98203	6.64e-08
FxaC_16g26790	MYB	2.67806	2.02e-18	0.158618	0.817613	3.65419	2.21e-31
FxaC_17g38970	MYB	-1.54711	1.65e-08	-1.10204	0.0177667	-1.14542	0.0188036
FxaC_18g28180	MYB	2.95075	3.68e-24	2.44643	1.67e-18	1.92295	2.45e-25
FxaC_18g46020	MYB	-1.4091	0.0042501	-3.56664	0.00197362	-1.53824	0.674695
FxaC_20g00410	MYB	-1.92587	0.000510735	-4.12116	0.0899804	-0.505167	0.912259
FxaC_20g02030	MYB	2.57343	7.47e-13	2.57272	6.79e-08	2.32085	4.33e-12
FxaC_21g12980	MYB	1.80591	8.46e-37	-1.73747	0.0511279	1.67264	0.175667
FxaC_21g54360	MYB	1.27341	4.05e-10	0.683059	0.000719179	0.422449	0.0233735
FxaC_22g06000	MYB	-1.34814	0.00169416	1.62661	0.00037432	-4.21209	2.4e-71
FxaC_22g09880	MYB	-1.00372	4.82e-07	-2.44779	7.83e-05	0.304998	0.59733
FxaC_22g10781	MYB	1.9351	1.11e-15	0.354164	0.818631	1.40694	0.498421
FxaC_22g59990	MYB	-1.06564	8.09e-09	0.0530101	0.897543	0.615473	7.46e-05
FxaC_23g28930	MYB	-1.07874	0.000266455	0.10634	0.66405	-0.798531	0.00426247
FxaC_23g34960	MYB	-1.2913	0.000120526	-0.401336	0.605524	-1.27341	2.09e-09
FxaC_23g55431	MYB	2.76475	1.09e-48	-1.79685	0.0875367	3.44889	0.049149
FxaC_24g12570	MYB	-1.3844	1.4e-12	-1.44613	5.39e-05	-0.494637	0.0490274
FxaC_24g53300	MYB	2.23069	3.59e-24	-0.406744	0.702794	2.44126	0.326529
FxaC_25g19620	MYB	-1.14217	0.00118886	-1.47397	0.0164519	-0.118503	0.76024
FxaC_26g17650	MYB	-1.19603	3.26e-06	0.523487	0.202421	0.0688903	0.829367
FxaC_28g16470	MYB	-2.28617	5.49e-10	-0.412349	NA	-0.800807	0.0219294
FxaC_2g30690	MYB	-2.89049	0.0312481	5.44458	1.54e-19	0.752963	3.16e-09
FxaC_5g02370	MYB	1.1156	1.77e-05	-4.17451	2.67e-07	-2.95751	0.547529
FxaC_5g14880	MYB	-1.9291	3.39e-05	-4.11398	7.5e-05	-2.29127	0.0822884
FxaC_7g36800	MYB	1.5384	7.59e-09	-2.84845	0.0418379	4.93473	0.140043
FxaC_8g11260	MYB	1.50919	1.65e-06	-1.33158	0.333951	0.19447	0.936258
FxaC_9g01230	MYB	1.72545	5.83e-46	0.169291	0.367352	0.781508	2.09e-06
FxaC_9g51610	MYB	1.2647	0.00985232	-1.44178	0.0755054	-0.211354	0.889811
FxaC_10g03370	MYB	-1.13237	0.169223	-3.6844	6.02e-06	0.881622	0.2876
FxaC_12g46860	MYB	-0.353388	0.730617	-2.9921	0.00017395	0.331706	0.614216
FxaC_17g46960	MYB	0.174441	0.770311	1.3182	0.00206661	2.51144	4.8e-12
FxaC_18g03860	MYB	-0.553509	0.364166	-7.17543	0.00498131	-2.95751	0.547529
FxaC_19g00520	MYB	-0.806321	0.0691824	-3.54343	0.041161	0.700052	0.835186
FxaC_19g05980	MYB	-4.29979	0.243007	6.50211	0.00104825	3.70805	2.53e-11
FxaC_1g18891	MYB	0.674845	3.36e-06	-1.5974	1.17e-08	-1.18348	1.86e-08
FxaC_20g35960	MYB	0.259102	0.632833	1.15199	0.0013513	0.791631	0.0411889
FxaC_21g07770	MYB	0.277088	0.363062	1.97816	0.000753998	-1.74306	2.69e-09
FxaC_21g11470	MYB	-0.470799	0.0428893	-2.18506	0.000612588	0.894448	0.091216
FxaC_21g26290	MYB	-0.636047	0.000569865	-1.14944	3.93e-13	-0.69327	0.000396332
FxaC_21g52220	MYB	0.646076	0.000169794	-1.91645	3.47e-13	0.46067	0.338974
FxaC_24g18440	MYB	0.178998	0.519386	-1.86161	0.000302818	-0.948403	0.0978402
FxaC_24g54490	MYB	0.191294	0.264845	-1.83292	0.000234063	-0.721209	0.0311038
FxaC_25g43350	MYB	0.277078	0.0531016	-1.06505	5.41e-05	-0.290184	0.596956
FxaC_26g24310	MYB	-0.517385	0.20278	-1.72069	0.000476402	0.483914	0.102239
FxaC_27g08300	MYB	0.750161	0.00024018	1.26262	0.00130277	-0.640323	0.00112521
FxaC_27g23050	MYB	-0.561018	0.0771409	-1.00767	0.0399381	0.760331	0.00539868
FxaC_28g23140	MYB	-0.987298	0.000586708	-2.73247	1.08e-06	1.10115	0.00201083
FxaC_2g22511	MYB	0.971167	3.32e-12	-1.58134	1.62e-07	-1.11923	2.33e-05
FxaC_3g25830	MYB	-0.422819	0.915153	6.34894	7.91e-22	1.85866	3.38e-20
FxaC_4g15021	MYB	0.22041	0.930637	7.0773	3.99e-54	3.40934	7.31e-99
FxaC_6g40500	MYB	-0.0419103	0.908392	-2.89599	0.00358886	-1.42171	0.488382
FxaC_6g41370	MYB	-0.31065	0.585	-2.23508	7.51e-08	-0.976578	0.384132
FxaC_7g00270	MYB	0.0325624	0.943267	2.83813	9.51e-11	2.02157	0.00124069
FxaC_7g38050	MYB	-0.606434	0.244449	-3.07625	4.52e-09	-2.06054	0.0846678
FxaC_8g10160	MYB	0.533163	0.175078	-1.83695	0.000509781	-1.62617	0.00709234
FxaC_8g34240	MYB	0.722186	0.00215075	-1.20106	0.0230924	-0.667943	0.0313549
FxaC_9g29900	MYB	0.151292	0.692616	-1.78563	1.21e-10	-1.33987	0.000988331
FxaC_10g42580	MYB	0.71674	9.4e-07	0.540128	1.67e-05	-1.09754	1.21e-22
FxaC_11g39670	MYB	0.730133	0.00031402	0.337016	0.301609	-1.38703	3.41e-13
FxaC_12g08450	MYB	0.572579	0.000245221	0.124225	0.576083	-2.00416	5.39e-62
FxaC_14g00490	MYB	-0.224165	0.496619	-0.943432	0.0127845	1.07504	0.000346581
FxaC_14g17820	MYB	0.164084	0.809542	1.08289	0.319058	-1.70011	0.00386356
FxaC_18g34240	MYB	0.965252	0.108784	-0.268442	0.859767	2.89873	0.0278349
FxaC_19g12680	MYB	0.876285	2.41e-05	0.692259	0.00510592	1.04249	1.53e-05
FxaC_23g30520	MYB	-0.171614	0.585081	-0.568171	0.0319819	1.11436	3.08e-06
FxaC_23g47390	MYB	-2.94095	0.555541	4.47484	0.312811	5.31662	9.97e-11
FxaC_24g57180	MYB	0.81959	2.14e-05	0.284266	0.695527	-1.04482	0.000527059
FxaC_25g43040	MYB	1.06377	0.142414	0.658216	0.267138	2.85821	3.04e-14
FxaC_3g18541	MYB	0.791735	2.41e-06	-0.513371	0.0385757	-1.6469	2.45e-13
FxaC_4g22200	MYB	0.591248	0.000161465	-0.755409	0.0037656	-1.56615	9.13e-10
FxaC_4g23220	MYB	0.707439	0.00025035	-0.70369	0.00871455	-1.3892	1.15e-11
FxaC_9g10350	MYB	0.576363	9.81e-05	-0.212441	0.261508	-1.5331	3.21e-24
FxaC_11g46110	MYB-related	-1.08423	0.00614624	-1.0179	0.00183393	-0.53377	0.170205
FxaC_17g13640	MYB-related	-1.06272	5.31e-05	-0.688599	0.0234641	-0.22208	0.470134
FxaC_18g15970	MYB-related	-1.86137	6.61e-07	-1.49613	0.000417704	-2.20207	6.62e-05
FxaC_18g25540	MYB-related	-10.035	2.88e-15	-10.4454	6.64e-16	-7.8867	7.09e-12
FxaC_18g26920	MYB-related	-1.08253	5.54e-07	1.40312	7.86e-07	0.561559	0.0659076
FxaC_19g16460	MYB-related	-1.51444	1.04e-18	1.1198	2.07e-08	-0.63512	0.0562832
FxaC_1g12620	MYB-related	9.49029	3.02e-18	10.9906	2.42e-18	10.6684	2.09e-17
FxaC_21g22720	MYB-related	2.28774	9.42e-35	1.33908	0.000134933	1.31235	5.6e-07
FxaC_21g22770	MYB-related	2.35082	6.67e-42	0.511807	0.229275	1.72363	1.94e-07
FxaC_21g50330	MYB-related	2.59325	1.73e-20	2.28168	5.63e-36	-5.44271	6.62e-90
FxaC_22g11720	MYB-related	1.88635	2.32e-48	1.38364	1.32e-17	0.996238	8.02e-09
FxaC_22g52071	MYB-related	1.74217	3.4e-23	0.6398	0.000102885	-2.22888	7.27e-19
FxaC_23g06550	MYB-related	1.30064	4.37e-18	1.26059	9.85e-14	0.970513	4.77e-10
FxaC_23g37090	MYB-related	-1.0094	1.27e-07	0.476917	0.000314181	-0.385711	0.00607082
FxaC_23g56200	MYB-related	1.24532	7.52e-25	0.69259	0.000191401	0.80182	9.19e-08
FxaC_24g19950	MYB-related	4.14612	1.26e-65	2.47178	2.49e-28	-3.64845	4.79e-63
FxaC_24g52260	MYB-related	2.20855	1.21e-45	1.29888	4.98e-12	1.17736	1.08e-13
FxaC_25g20870	MYB-related	3.44465	0.000985412	4.3449	2.5e-05	0.354886	0.66338
FxaC_25g22070	MYB-related	7.35146	4e-10	9.64944	5.29e-13	5.96866	5.56e-23
FxaC_25g24230	MYB-related	4.28563	1.44e-102	3.16933	7.81e-73	-3.36548	6.47e-37
FxaC_25g32440	MYB-related	1.52173	1.17e-12	1.6874	9.8e-09	-0.553319	0.00614254
FxaC_25g35680	MYB-related	2.67901	2.94e-66	1.49667	1.98e-14	-4.97599	2.72e-191
FxaC_25g37950	MYB-related	-1.27359	6.6e-13	0.592043	0.102019	0.720622	0.0445629
FxaC_26g19470	MYB-related	2.69766	5.32e-93	1.39796	2.2e-10	-6.40344	6.85e-193
FxaC_26g22790	MYB-related	1.54605	2.92e-24	0.174576	0.561363	-1.71834	7.15e-26
FxaC_27g27240	MYB-related	1.2132	6.88e-12	1.12066	1.23e-05	-0.81456	0.000552475
FxaC_27g30280	MYB-related	1.04121	1.02e-11	-0.114054	0.600225	-4.84715	1.16e-213
FxaC_27g33930	MYB-related	1.60809	1.51e-36	0.346529	0.0734918	-3.7694	4.15e-152
FxaC_28g21620	MYB-related	1.4449	1.98e-17	0.876831	0.0153156	-2.92321	1.41e-43
FxaC_2g04650	MYB-related	-1.63494	0.00800874	1.39593	0.00167947	-1.84144	9.61e-18
FxaC_13g00020	MYB-related	-0.353257	0.0240049	-1.04893	8.62e-06	0.373327	0.302474
FxaC_13g02510	MYB-related	0.847487	4.45e-11	-2.84636	2.12e-08	-3.19616	2.93e-08
FxaC_14g02270	MYB-related	-0.247513	0.561663	-2.96697	1.35e-07	-2.42432	0.0328243
FxaC_16g30020	MYB-related	0.885111	1.4e-12	-1.70632	0.0201245	-1.94521	0.00826581
FxaC_17g23940	MYB-related	-0.680383	6.57e-07	1.75579	6.36e-40	-1.43057	5.15e-18
FxaC_17g28010	MYB-related	-0.408071	0.0350495	1.31154	1.19e-20	-0.138814	0.3912
FxaC_18g23260	MYB-related	-0.078752	0.779155	1.09517	6.46e-09	0.37054	0.0799939
FxaC_18g29490	MYB-related	-0.253324	0.248557	1.10922	1.35e-07	0.553716	0.000521141
FxaC_1g07440	MYB-related	1.12468	0.146672	5.79427	6.63e-09	0.730992	0.317875
FxaC_20g19410	MYB-related	-0.424603	0.06243	1.72075	7.23e-11	-1.27305	0.0386842
FxaC_21g39310	MYB-related	0.619172	0.0222364	-1.02176	0.00345614	-0.807703	0.0252872
FxaC_21g39460	MYB-related	0.460631	0.0901648	-1.65435	3.59e-06	-1.09232	0.0026956
FxaC_22g62440	MYB-related	-0.0107124	0.957258	1.21589	1.67e-14	-0.166955	0.361458
FxaC_24g10070	MYB-related	0.25565	0.0992246	1.76482	2.75e-60	0.460078	0.0106361
FxaC_24g28540	MYB-related	0.225681	0.468558	-1.03568	0.000158231	1.98651	6.72e-05
FxaC_26g13900	MYB-related	-0.31989	0.0364722	-1.48201	7.39e-12	-1.01568	0.00631247
FxaC_27g24820	MYB-related	0.804805	0.0533264	1.72267	3.81e-07	-1.07468	0.0166037
FxaC_27g46780	MYB-related	0.33853	0.266442	2.75436	2.14e-05	-0.131476	0.714191
FxaC_27g50180	MYB-related	-0.835039	0.000528467	1.02394	2.98e-10	-1.12395	1.26e-11
FxaC_28g39250	MYB-related	-0.238512	0.489026	-1.7368	3.69e-06	0.575477	0.256458
FxaC_3g07270	MYB-related	1.15137	0.0852362	3.80047	0.00331191	0.977846	0.201747
FxaC_4g33350	MYB-related	0.182778	0.816526	1.94868	1.53e-05	-0.471037	0.350398
FxaC_13g28740	MYB-related	0.413771	0.0125305	0.366735	0.017705	1.05368	5.28e-18
FxaC_13g36400	MYB-related	0.498386	0.0472489	0.628497	9.28e-05	1.51728	3.82e-18
FxaC_18g07180	MYB-related	-0.567393	0.040369	-0.577671	0.100844	-1.65661	1.65e-14
FxaC_20g00360	MYB-related	-0.239879	0.520111	0.273984	0.567309	1.51813	1.97e-05
FxaC_21g25620	MYB-related	0.996987	8.23e-08	0.332265	0.153098	1.34501	3.97e-12
FxaC_21g28330	MYB-related	0.92555	3.19e-06	0.898965	2.28e-05	1.36153	1.14e-11
FxaC_22g22090	MYB-related	0.31912	0.136905	-0.492315	0.0850058	1.13629	1.64e-08
FxaC_24g42731	MYB-related	0.285287	0.245317	-0.761681	0.0402989	1.26314	0.000952498
FxaC_26g00230	MYB-related	0.0812019	0.730147	0.436997	0.0719544	-1.15826	1.79e-06
FxaC_26g21410	MYB-related	0.788405	0.0413132	0.952636	0.015616	1.02166	0.00273745
FxaC_28g20440	MYB-related	0.464551	0.130552	0.420407	0.138399	1.12275	7.23e-06
FxaC_28g39750	MYB-related	0.630076	0.025039	-0.617639	0.0234761	1.39398	0.000830366
FxaC_10g02570	NAC	1.26594	1.26e-12	1.56259	3.84e-05	-1.08428	1.11e-11
FxaC_10g20420	NAC	-3.26312	5.68e-05	2.8691	2.56e-37	1.15647	2.78e-12
FxaC_10g22150	NAC	1.57368	2.28e-35	2.87202	5.25e-21	-3.31866	5.14e-128
FxaC_11g06170	NAC	-1.57732	5.9e-06	2.40704	5.67e-13	-0.264461	0.176393
FxaC_11g18450	NAC	-4.7451	5.71e-13	2.90618	2.34e-45	0.100694	0.548908
FxaC_11g19940	NAC	1.28274	6.21e-11	2.63168	1.16e-22	-4.89191	5.96e-239
FxaC_11g25690	NAC	1.74006	1.33e-05	0.266761	0.78399	1.10628	0.209345
FxaC_11g27330	NAC	1.46763	5.39e-12	2.75089	9.85e-33	-4.8013	3.95e-200
FxaC_11g29290	NAC	9.42148	6.16e-13	7.79748	1.73e-19	10.543	6.02e-17
FxaC_12g28640	NAC	1.50524	1.01e-22	1.84893	8.3e-12	-2.44381	8.12e-111
FxaC_12g41541	NAC	-1.00376	0.0156701	2.74186	1.92e-35	0.166542	0.317002
FxaC_14g07270	NAC	4.46241	1.68e-21	6.96181	6.99e-45	7.92564	2.79e-06
FxaC_15g06490	NAC	1.89031	1.99e-13	2.84008	1.57e-24	-1.34798	7.13e-08
FxaC_15g15900	NAC	1.19567	2.99e-13	0.690424	0.00128134	-0.0520819	0.947182
FxaC_16g25430	NAC	2.47571	6.64e-15	3.00763	2.18e-35	-2.11953	6.33e-10
FxaC_18g17550	NAC	-1.77066	4.71e-08	-6.11928	8.01e-37	2.71014	6.97e-05
FxaC_1g30610	NAC	1.5426	2.32e-13	2.65862	2.68e-13	-2.03223	6.14e-20
FxaC_21g04300	NAC	4.39874	0.000132423	3.36248	7.57e-14	0.312668	0.595425
FxaC_22g65560	NAC	1.41061	6.12e-08	1.17503	0.0101364	1.85908	3.8e-11
FxaC_23g26600	NAC	-5.49116	1.5e-07	-6.04604	9.28e-14	-6.02723	2.13e-18
FxaC_24g57020	NAC	2.79407	2.9e-41	2.18035	2.04e-18	-1.20599	9.29e-11
FxaC_25g24620	NAC	1.11665	0.000122324	0.237435	0.609174	-0.326105	0.579165
FxaC_26g03711	NAC	1.39945	2.04e-27	0.544653	0.433263	0.55691	0.000826294
FxaC_26g19160	NAC	1.03547	3.58e-11	0.302707	0.296994	0.250488	0.537782
FxaC_26g33490	NAC	1.3878	3.8e-10	0.980261	2.12e-08	0.960859	2.47e-05
FxaC_27g30470	NAC	1.3553	6.16e-07	0.42227	0.143755	-2.5397	3.75e-12
FxaC_27g30490	NAC	-5.7076	0.00117902	-6.40279	1.67e-09	-8.81124	1.94e-10
FxaC_27g34230	NAC	6.68731	1.65e-169	5.99042	3.46e-182	2.57251	1.79e-11
FxaC_27g34240	NAC	-5.51049	1.82e-06	-10.6154	2.82e-16	-5.03257	2.75e-15
FxaC_27g48970	NAC	1.27834	6.78e-15	0.973081	0.0175407	0.617946	0.000416584
FxaC_27g52270	NAC	1.76651	1.49e-28	1.25172	0.081863	0.824754	2.24e-06
FxaC_28g01170	NAC	1.02472	2.75e-09	0.612343	0.414312	0.711215	9.73e-06
FxaC_28g18040	NAC	1.08036	9.16e-06	0.215285	0.548237	-3.01155	1.28e-16
FxaC_28g18170	NAC	1.08198	3.61e-10	0.477992	0.0272764	2.23478	1.22e-13
FxaC_28g18270	NAC	1.91316	4.59e-11	0.774931	0.239854	4.41124	7.14e-11
FxaC_2g34550	NAC	1.24417	3.15e-07	2.31554	4.01e-14	-2.09298	1.43e-20
FxaC_3g06620	NAC	-1.17982	0.00143517	-3.93235	2.65e-08	-2.1272	0.01415
FxaC_3g30750	NAC	1.28333	7.65e-07	2.22725	0.000235144	-0.708995	0.0194596
FxaC_4g13220	NAC	1.25835	1.19e-09	2.93181	1.6e-11	-0.726814	0.0022374
FxaC_5g21620	NAC	-2.48898	1.3e-18	-2.38793	0.0324306	-4.42832	0.00419924
FxaC_6g45630	NAC	-1.29814	4.08e-07	-0.0915302	0.746392	-0.378121	0.0216858
FxaC_8g14480	NAC	-1.05625	1.1e-12	-0.428262	0.190305	-0.825101	0.00103524
FxaC_9g32650	NAC	1.32481	9.56e-62	2.03787	3.83e-117	0.801745	1.53e-21
FxaC_9g32670	NAC	1.25596	3.54e-21	2.45036	3.49e-61	-2.93779	2.01e-207
FxaC_9g34740	NAC	-2.81018	1.76e-05	2.6465	6.04e-28	0.792225	8.5e-10
FxaC_10g09611	NAC	-0.755271	0.07791	2.86613	5.88e-27	0.173393	0.18764
FxaC_12g28600	NAC	0.389403	9.46e-06	1.23695	3.42e-28	-1.46147	3.61e-75
FxaC_12g30440	NAC	-1.7455	0.512581	4.18214	3.86e-49	1.79639	1.5e-10
FxaC_13g07620	NAC	0.920048	0.0152224	1.70881	2.97e-11	-2.50141	1.02e-12
FxaC_13g22700	NAC	0.711291	2.76e-09	1.08165	4.16e-12	0.735734	1.46e-06
FxaC_14g06600	NAC	0.39784	0.438735	1.58899	6.23e-06	-2.60777	1.13e-06
FxaC_14g09270	NAC	-0.918659	0.000471906	-1.59436	2.45e-10	-1.28133	0.000467892
FxaC_15g09580	NAC	-0.155239	0.602961	-1.02582	2.02e-05	0.503198	0.168442
FxaC_17g15100	NAC	-1.72468	0.107699	-6.64429	0.0160901	-0.117446	0.973342
FxaC_21g08480	NAC	0.984612	0.00213401	1.74246	2.95e-05	-2.1241	2.45e-22
FxaC_22g70680	NAC	0.0524357	0.87447	1.19145	0.000648304	1.30707	6.78e-06
FxaC_24g02140	NAC	1.5186	0.263389	3.79188	0.000151728	1.72686	0.00134349
FxaC_25g35850	NAC	-0.56939	0.148433	-1.77819	0.000103573	-2.26936	0.00452895
FxaC_25g36030	NAC	-0.709465	0.0690434	-1.53823	2.68e-06	-0.540063	0.346767
FxaC_27g34120	NAC	-0.72207	0.00304274	-1.00693	0.0241788	0.0748707	0.82616
FxaC_2g44850	NAC	-0.909983	0.0139584	1.81626	2.59e-06	-1.12705	0.00124127
FxaC_3g39490	NAC	-0.292941	0.262249	1.55455	2.42e-09	-0.562446	0.0113091
FxaC_3g39520	NAC	0.446046	0.0515311	2.0907	5.47e-25	-0.0714958	0.758304
FxaC_5g00480	NAC	-0.309374	0.105493	-1.00598	2.29e-07	-0.2176	0.444349
FxaC_6g32300	NAC	0.135629	0.501654	1.31576	1.12e-05	0.108431	0.621426
FxaC_9g45920	NAC	-0.450003	0.240583	3.12489	3.07e-47	0.0651115	0.549289
FxaC_11g01460	NAC	0.105889	0.470584	0.975329	0.000398298	-1.0991	1.09e-11
FxaC_12g45950	NAC	0.277258	0.1111	0.876089	0.00234666	-1.37133	2.47e-10
FxaC_15g33370	NAC	0.20472	0.62077	-0.995407	0.00350539	1.12414	0.00594641
FxaC_17g19430	NAC	0.662009	0.000320866	-0.498202	0.0937798	-3.05309	6.86e-28
FxaC_17g54241	NAC	-0.257654	0.290267	-0.801484	0.0813809	1.23134	0.000277197
FxaC_18g31140	NAC	0.714785	2.63e-07	-0.0111737	0.970102	-2.21127	3.61e-53
FxaC_20g10470	NAC	0.302068	0.00180457	0.0751071	0.69111	-1.18306	6.89e-29
FxaC_20g15370	NAC	0.886583	6.41e-14	-0.115873	0.50024	-2.90937	2.1e-149
FxaC_22g06690	NAC	0.187026	0.54277	0.194976	0.649816	-2.28697	7.99e-17
FxaC_23g13550	NAC	0.343149	0.246991	-0.203905	0.458115	-1.09648	1.05e-05
FxaC_23g51060	NAC	0.501795	0.229904	1.04509	0.0707316	-1.56937	0.0202734
FxaC_25g09450	NAC	-0.264251	0.0337779	-0.480166	0.00350522	-1.16265	3.9e-22
FxaC_27g08160	NAC	-0.526928	0.0179801	-0.732599	7.67e-05	-1.10181	3.67e-10
FxaC_5g32190	NAC	0.486595	0.230058	-0.335341	0.291695	1.31924	8.01e-05
FxaC_6g39710	NAC	0.411799	0.0976518	0.0174524	0.956059	1.6711	6.28e-13
FxaC_9g50600	NAC	-0.951322	0.000567033	1.55729	0.0567172	-4.87125	2.93e-175
FxaC_27g40090	NF-X1	-0.180704	0.471844	-0.441038	0.0714501	1.01053	5.67e-05
FxaC_10g32270	NF-YA	1.24844	2.77e-20	1.91299	1.39e-10	-1.29988	8.25e-16
FxaC_2g01430	NF-YA	-1.012	1.48e-05	-0.871656	0.10698	-0.457223	0.532608
FxaC_11g29550	NF-YA	0.947074	1.78e-08	1.76085	4.38e-14	-1.96896	1.98e-35
FxaC_12g17390	NF-YA	0.216247	0.178337	1.48603	1.08e-06	-2.94519	6.21e-103
FxaC_1g08520	NF-YA	0.601952	0.0885527	2.28697	8.99e-15	-0.840535	0.383857
FxaC_2g13090	NF-YA	-0.783716	7.45e-05	-1.23348	0.000850166	-0.282297	0.704437
FxaC_9g21320	NF-YA	0.142163	0.414045	1.07367	8.84e-07	-1.7495	1.91e-32
FxaC_21g25880	NF-YA	0.6072	0.0734619	-0.294355	0.486903	-1.9456	2.74e-06
FxaC_4g32230	NF-YA	0.323852	0.107255	0.946282	0.00933884	1.46183	1.31e-05
FxaC_10g32920	NF-YB	4.83353	4.15e-19	6.54891	1.53e-19	3.09664	0.0278367
FxaC_28g16140	NF-YB	1.54142	2.23e-22	2.28617	1.22e-33	0.502805	0.0178985
FxaC_9g26930	NF-YB	1.26676	3.88e-05	2.02897	5.64e-20	0.995516	7.93e-07
FxaC_11g24930	NF-YB	0.90143	0.144619	2.44518	5.76e-15	0.719746	0.0864427
FxaC_11g30040	NF-YB	-0.202832	0.486621	1.57476	0.000491614	0.503131	0.402139
FxaC_12g22700	NF-YB	0.494614	0.24195	3.84276	1.83e-20	0.840826	0.00229066
FxaC_22g51990	NF-YB	0.628343	0.0703913	2.29094	4.45e-11	0.699305	0.00817484
FxaC_24g20100	NF-YB	0.743958	0.00172432	1.57546	8.59e-16	0.300309	0.332972
FxaC_24g49390	NF-YB	0.0644861	0.755873	-1.59121	2.5e-13	-1.58872	3.21e-08
FxaC_26g17200	NF-YB	0.548776	0.000175855	1.04754	9.87e-09	-0.780526	2.8e-09
FxaC_9g20510	NF-YB	-0.0179983	0.950382	1.15084	5.61e-06	0.515569	0.249923
FxaC_12g16650	NF-YB	-0.548832	0.00039578	0.48013	0.127631	-1.15177	0.0281341
FxaC_22g14680	NF-YB	0.819679	0.0301509	-0.63419	0.252017	-3.0895	1.71e-11
FxaC_25g38440	NF-YB	0.0259168	0.888114	0.488054	0.000139267	-1.24974	5.7e-19
FxaC_10g37020	NF-YC	-1.0881	0.00353175	0.115197	0.761701	0.304142	0.279037
FxaC_13g21660	NF-YC	-3.13949	3.37e-10	0.410722	0.414794	-2.64011	1.83e-10
FxaC_14g14290	NF-YC	-1.80239	3.58e-07	-0.462335	0.369916	-2.70142	3.34e-08
FxaC_22g63030	NF-YC	2.45519	7.7e-18	4.79689	2.26e-39	4.97565	9.89e-47
FxaC_22g69810	NF-YC	1.95438	5.47e-05	3.83746	2.49e-22	4.34937	1.32e-34
FxaC_16g15590	NF-YC	-0.721698	0.000829757	-1.46669	3.56e-08	-2.55958	3.22e-24
FxaC_10g15720	NF-YC	0.156898	0.561843	0.92605	5.82e-05	-1.14828	4.78e-08
FxaC_12g12900	NF-YC	-0.26497	0.387045	0.444282	0.122198	1.27473	7.14e-08
FxaC_14g23530	NF-YC	0.101843	0.555301	-0.9262	8.87e-06	-1.77602	1.38e-25
FxaC_20g08771	NF-YC	-0.656086	2.98e-05	-0.210765	0.302191	-1.03504	1.78e-11
FxaC_9g16690	NF-YC	-0.441366	0.266115	0.735697	0.0319265	1.0664	6.15e-05
FxaC_10g45700	OFP	-3.18579	1.05e-16	-4.98577	2.03e-24	0.894679	0.105062
FxaC_11g42380	OFP	-2.30674	1.01e-30	-7.20849	2.97e-45	-1.37333	0.249665
FxaC_9g07310	OFP	-2.02349	6.02e-21	-6.44632	1.71e-41	-1.41493	0.166034
FxaC_12g06090	OFP	-0.782808	0.000352157	-4.63089	6.38e-38	-2.45369	1.66e-05
FxaC_1g10440	OFP	-0.98584	4.1e-24	-1.27733	7.38e-50	-2.24646	6.81e-119
FxaC_10g03440	Others	-1.29439	5.94e-08	-1.60087	9.29e-08	0.650451	0.0137348
FxaC_10g18720	Others	1.57395	4.69e-21	0.221906	0.258999	-0.267879	0.0714425
FxaC_10g23030	Others	2.6657	4.15e-11	5.64935	0.0161621	-0.871359	0.505109
FxaC_12g27890	Others	1.27946	0.000180603	2.32772	0.000106812	-8.0852	1.96e-07
FxaC_13g05090	Others	-2.3264	1.41e-13	2.27359	7.64e-14	0.225671	0.677746
FxaC_13g52830	Others	-1.37349	7.77e-24	-0.5058	0.0577448	-1.16256	4.13e-11
FxaC_14g04570	Others	-1.40493	0.0153472	1.68654	0.000139127	-0.290319	0.588581
FxaC_14g35711	Others	-1.95354	1.7e-08	-1.68199	0.013037	-0.943184	0.382118
FxaC_15g02140	Others	1.06149	1.77e-10	0.840619	1.38e-05	0.433194	0.158091
FxaC_15g27480	Others	1.37037	5.21e-10	0.390716	0.138379	1.78287	3.48e-07
FxaC_15g38030	Others	-1.77722	2.21e-55	-0.315517	0.241831	-0.577473	0.00119435
FxaC_16g27750	Others	-2.3667	5.19e-10	2.14702	1.7e-11	-0.666125	0.173858
FxaC_21g13110	Others	2.46917	1.58e-38	0.929955	2.41e-09	-2.77306	1.81e-56
FxaC_21g51760	Others	1.34545	8.25e-10	-0.0960651	0.764163	0.766378	0.00474116
FxaC_22g10880	Others	1.40181	8.55e-13	0.363706	0.272528	-2.16842	5.31e-21
FxaC_22g53310	Others	-1.17925	6.33e-12	-1.32965	6.31e-08	-0.443607	0.0642628
FxaC_22g66190	Others	-1.02017	4.54e-10	-0.370344	0.0231525	-0.795294	6.08e-06
FxaC_23g01122	Others	-1.23013	0.0129831	0.219789	0.66139	-3.36835	2.1e-32
FxaC_23g55530	Others	3.37719	3.75e-145	2.23586	7.43e-09	-1.53374	2.35e-06
FxaC_24g45850	Others	1.33967	0.0390861	3.60276	7.73e-27	-2.21242	2.48e-23
FxaC_25g41870	Others	-2.45321	7.12e-06	-3.44281	0.000438868	-0.0613585	0.889257
FxaC_25g53690	Others	-1.18715	0.00152949	-1.52179	0.003118	-1.17275	0.056225
FxaC_25g61650	Others	-1.23816	0.000439426	-1.19492	0.0402671	-1.2708	0.0229972
FxaC_26g14150	Others	-1.3271	0.00281352	-2.13308	1.57e-05	-1.55887	0.000647386
FxaC_26g14300	Others	-1.87497	2.76e-06	-1.78757	0.00203009	1.80631	7.25e-27
FxaC_28g02500	Others	-1.67975	3.58e-12	-1.49897	6.05e-05	-2.38624	5.43e-37
FxaC_28g11070	Others	-1.81553	1.74e-07	-0.566641	0.259424	1.51696	2.72e-26
FxaC_2g10460	Others	-2.38773	1.65e-05	-2.70729	4.29e-08	-3.90413	0.00986085
FxaC_5g35250	Others	-8.03012	3.09e-24	-11.2645	2.95e-19	-5.16812	7.24e-14
FxaC_6g24080	Others	-3.49201	6.13e-15	-1.82079	0.00519548	0.308522	0.748419
FxaC_7g19270	Others	-1.27977	0.000566893	-3.57036	0.000264585	-0.241311	0.947131
FxaC_9g37100	Others	1.65406	9.2e-56	0.317166	0.00421584	-1.17417	1.75e-15
FxaC_10g44760	Others	0.343111	0.302291	1.2033	2.14e-08	2.33418	1.12e-35
FxaC_11g20720	Others	0.66925	0.0186284	2.32743	1.09e-05	-8.7842	4.56e-10
FxaC_13g41090	Others	0.83062	5.48e-13	1.16596	1.82e-15	-0.404157	3.26e-05
FxaC_14g10981	Others	0.0309622	0.94062	1.86684	1.5e-14	-1.18412	1.83e-06
FxaC_15g04350	Others	0.379724	0.405155	1.55454	5.41e-05	-0.271053	0.649468
FxaC_16g29880	Others	0.648977	0.00676249	1.0515	0.000100315	0.802961	0.0178564
FxaC_1g12730	Others	-0.420607	0.019783	-2.66019	3.01e-23	-2.43868	2.77e-14
FxaC_21g00440	Others	-0.698015	1.16e-05	-2.6602	1.76e-22	-2.41981	1.53e-17
FxaC_21g03820	Others	-0.278843	0.291793	-2.77708	1.34e-20	-0.914941	0.0341653
FxaC_21g06591	Others	0.510646	0.0690507	1.22276	4.38e-07	0.306311	0.183546
FxaC_22g02750	Others	-0.578052	0.0127428	-3.74204	3.61e-20	0.13443	0.873112
FxaC_22g19220	Others	-0.195703	0.796206	1.61244	0.000371652	-3.69619	2.9e-73
FxaC_23g46140	Others	-0.24194	0.12572	-2.92969	7.57e-33	-1.87427	8.07e-09
FxaC_24g02560	Others	-0.428534	0.000607883	-3.2669	2.11e-19	1.087	0.106567
FxaC_24g49130	Others	-0.963831	4.75e-08	1.66763	9.45e-09	0.790141	6.47e-05
FxaC_25g42760	Others	-0.530606	0.240583	-2.33738	3.41e-06	0.392676	0.323301
FxaC_25g61680	Others	-0.898189	0.000600114	-1.10155	0.0195483	-1.2791	0.00110571
FxaC_2g16860	Others	-0.380126	0.0812729	-1.67215	4.95e-08	-1.59277	0.000175643
FxaC_3g01740	Others	-0.777386	0.00662907	-1.51878	1.05e-06	-0.132184	0.786774
FxaC_3g12730	Others	-0.464005	0.00739311	-1.73946	2.51e-06	-0.598947	0.486883
FxaC_4g28300	Others	-0.00855167	0.955689	-1.72029	2.58e-09	-1.4051	0.000137155
FxaC_7g41310	Others	-0.451046	0.0148242	-1.26281	0.000819133	-0.231694	0.47826
FxaC_9g39770	Others	-1.13996	0.0984713	-4.12507	4.21e-06	-10.3675	2.95e-16
FxaC_11g41510	Others	0.499784	0.233405	0.467325	0.384713	2.32368	3.5e-24
FxaC_12g46940	Others	-0.978791	0.00509199	-0.600349	0.132601	3.13404	3.88e-11
FxaC_23g49501	Others	0.0661705	0.855713	0.993173	0.00750576	1.70684	1.39e-06
FxaC_23g58640	Others	0.74666	1.74e-05	0.0425978	0.865082	1.56612	1.25e-11
FxaC_27g47820	Others	0.665922	2.32e-05	-0.995311	0.007806	-1.05306	0.000519504
FxaC_27g51200	Others	0.588449	2.99e-05	-0.894836	0.00355098	-1.12021	0.000213093
FxaC_3g27360	Others	-0.04746	0.742068	0.61376	1.95e-08	1.15494	1.34e-24
FxaC_6g42880	Others	0.121836	0.655184	0.795794	0.00867972	3.31029	1.38e-33
FxaC_8g07060	Others	-0.21118	0.254308	0.238252	0.547754	1.57327	4.72e-12
FxaC_11g16330	PHD	-1.15424	7.06e-08	0.22977	0.52109	-1.6101	9.52e-06
FxaC_12g32550	PHD	-1.49864	1.85e-05	0.904353	0.0885221	-0.578845	0.314149
FxaC_17g05370	PHD	4.02693	1.56e-43	3.16866	5.73e-43	3.6554	3.36e-34
FxaC_20g19320	PHD	-2.59191	4.12e-07	1.23218	0.000136914	0.32839	0.361025
FxaC_22g48080	PHD	1.60045	1.14e-16	2.05275	0.000521711	1.23393	1.64e-07
FxaC_22g53142	PHD	1.51106	2.14e-32	1.36441	8.83e-15	-0.979584	1.35e-11
FxaC_23g57190	PHD	1.11413	1.01e-06	1.28264	5.49e-09	1.45496	3.71e-09
FxaC_25g23130	PHD	-1.06455	0.00178678	-1.29207	0.00679492	-1.67857	0.00689889
FxaC_25g34610	PHD	-1.16367	0.000795219	-1.84964	2.02e-05	-2.09297	8.13e-06
FxaC_2g33071	PHD	-1.41133	0.000217864	0.47441	0.39721	0.745042	0.267988
FxaC_9g37320	PHD	-1.81089	2.32e-06	-0.418948	0.623804	-1.5056	0.00132098
FxaC_17g07200	PHD	-0.828494	1.16e-08	-1.51497	1.26e-14	-0.342252	0.0435215
FxaC_17g24040	PHD	-0.392005	0.185838	3.18858	2.07e-119	1.25911	1.75e-20
FxaC_23g28270	PHD	0.148154	0.288258	1.42859	6.01e-11	-2.03585	1.22e-38
FxaC_4g02480	PHD	1.00393	0.134636	5.67088	1.11e-05	8.21747	5.01e-25
FxaC_9g28850	PHD	0.687383	0.00549784	1.27775	5.24e-11	1.39808	1.33e-16
FxaC_10g21370	PHD	0.104533	0.718252	0.29294	0.246693	1.43476	6.88e-05
FxaC_18g01670	PHD	0.134036	0.318458	0.064403	0.596131	-1.14261	1.33e-16
FxaC_21g51500	PHD	0.94803	1.64e-13	0.911375	1.58e-06	-2.0358	4.53e-36
FxaC_23g47800	PHD	-0.369511	0.0129067	0.217192	0.250886	-1.24462	1.64e-18
FxaC_24g18950	PHD	0.562045	3.5e-06	0.610922	0.000158397	-1.39544	1.7e-15
FxaC_26g20370	PHD	0.172395	0.478143	-0.48606	0.0615686	-1.17639	4.25e-08
FxaC_26g21130	PHD	0.185985	0.316354	-0.502207	0.0260818	1.06047	9.27e-11
FxaC_26g21150	PHD	-0.0239899	0.921145	0.333794	0.121591	1.12206	1.43e-17
FxaC_28g19460	PHD	-0.0848624	0.824704	-0.254281	0.430719	-1.46744	1.04e-05
FxaC_5g32120	PHD	-0.219537	0.642096	0.577482	0.188256	2.23392	5.83e-16
FxaC_5g40460	PHD	-0.171607	0.262711	-0.824876	0.00202624	2.36235	2.77e-16
FxaC_7g07780	PHD	-0.25609	0.310094	-0.503202	0.0877372	1.68693	1.37e-17
FxaC_13g04841	PLATZ	-1.58802	1.29e-11	0.268578	0.267056	-0.449825	0.0238874
FxaC_15g04221	PLATZ	-1.58045	6.32e-14	0.291921	0.364432	-0.493862	0.0156494
FxaC_1g04880	PLATZ	2.06935	0.00156274	1.58099	0.00433001	1.53272	0.119683
FxaC_4g38120	PLATZ	2.28296	2.53e-11	0.00608722	0.991502	0.958407	0.136386
FxaC_14g04250	PLATZ	-0.676861	0.0269516	1.24987	2.14e-13	-0.401774	0.018449
FxaC_16g27921	PLATZ	-0.791535	0.0017233	1.23119	3.11e-10	-0.342384	0.0891902
FxaC_17g36260	PLATZ	-0.5963	0.00124597	-1.28932	0.00029256	-1.75069	9.72e-13
FxaC_18g17000	PLATZ	0.508851	0.000101403	-0.469626	0.0130805	-1.72914	3.6e-43
FxaC_19g26630	PLATZ	-0.31574	0.15982	-0.0275287	0.897341	-1.52137	2.1e-29
FxaC_18g31270	Pseudo ARR-B	1.15828	2.02e-11	1.1416	8.64e-08	3.55711	6.85e-40
FxaC_25g24110	Pseudo ARR-B	3.59736	2.96e-51	3.18832	6.76e-39	-7.8265	3.42e-33
FxaC_25g35550	Pseudo ARR-B	2.23732	7.74e-26	1.83113	1.46e-13	-9.51037	2.28e-186
FxaC_26g03510	Pseudo ARR-B	2.64394	3.87e-114	1.63591	2.11e-31	-2.89746	1.41e-65
FxaC_26g19560	Pseudo ARR-B	2.34418	1.81e-28	2.75287	4.54e-41	-8.98697	8.63e-138
FxaC_27g30160	Pseudo ARR-B	1.06011	0.000784096	1.90414	6.07e-13	-9.06086	1.46e-25
FxaC_27g33800	Pseudo ARR-B	3.74179	1.01e-60	4.72628	8.28e-138	-7.09662	9.32e-142
FxaC_27g48810	Pseudo ARR-B	2.50366	1.19e-38	0.985138	1.14e-17	-3.18704	1.8e-61
FxaC_27g52120	Pseudo ARR-B	2.82678	1.38e-116	1.05682	1.14e-15	-3.20144	3.2e-79
FxaC_28g01350	Pseudo ARR-B	1.48827	2.38e-22	0.635221	8.2e-07	-3.83019	2.09e-223
FxaC_28g18620	Pseudo ARR-B	1.73674	1.63e-12	3.49057	1.48e-48	-8.42551	5.34e-160
FxaC_17g19290	Pseudo ARR-B	-0.91402	4.34e-12	-0.270749	0.123185	1.41459	3.12e-21
FxaC_20g15190	Pseudo ARR-B	-0.634348	5.86e-08	-0.657028	4.24e-05	1.53642	1.86e-18
FxaC_23g27250	Pseudo ARR-B	-0.0200558	0.929506	-0.103467	0.683294	-1.09275	8.91e-11
FxaC_28g34700	RB	0.849661	6.42e-09	0.798426	3.02e-11	1.6777	3.16e-33
FxaC_14g38190	Rcd1-like	-1.43915	0.00321997	-2.18346	0.000210581	-1.64706	0.000606388
FxaC_21g46650	Rcd1-like	1.25619	3.29e-10	0.348087	0.322504	1.20097	7.11e-05
FxaC_24g45900	Rcd1-like	1.86629	4.52e-05	1.21421	0.0118898	0.966586	0.101354
FxaC_12g24960	Rcd1-like	0.756445	0.00233982	0.613494	0.0240835	1.11511	1.85e-09
FxaC_9g29460	Rcd1-like	0.773014	0.00936814	0.718389	0.00424658	1.32253	6.2e-07
FxaC_17g12550	RWP-RK	1.21995	3.79e-14	0.544764	0.0170904	1.05367	1.35e-07
FxaC_20g28180	RWP-RK	0.7717	0.00260773	1.30327	0.0015211	3.46711	7.29e-30
FxaC_18g18460	RWP-RK	0.0301993	0.93806	-0.519158	0.359614	1.65758	1.78e-05
FxaC_19g11580	RWP-RK	0.160597	0.477465	-0.0144404	0.974523	1.94384	0.000831083
FxaC_20g12300	RWP-RK	0.482943	0.00190206	-0.851843	0.000156159	1.08062	1.21e-06
FxaC_3g29520	RWP-RK	0.182898	0.355492	-0.108831	0.650108	-1.05063	1.78e-06
FxaC_10g10040	SBP	-2.8668	6.42e-30	-10.6156	9.64e-17	4.99586	0.0622765
FxaC_13g22070	SBP	-1.24291	3.91e-09	-3.55544	1.66e-18	1.72428	1.33e-05
FxaC_14g14510	SBP	1.10016	3.76e-07	0.551205	0.056339	2.72905	3.51e-62
FxaC_18g37800	SBP	-2.62396	8.07e-19	-7.37303	6.53e-34	-5.99338	3.29e-08
FxaC_21g02050	SBP	-1.28556	1.64e-23	-2.13783	3.43e-28	-1.76904	3.77e-12
FxaC_22g01530	SBP	2.58532	1.3e-67	2.28452	7.03e-29	1.75322	2.23e-12
FxaC_22g35970	SBP	-1.38353	5.14e-05	-4.45318	0.000148422	-5.03897	0.119191
FxaC_24g33650	SBP	-1.22411	4.44e-05	-3.71795	1.4e-15	0.609922	0.667074
FxaC_25g15780	SBP	-1.12786	1.31e-05	-4.70967	3.08e-13	-1.74267	0.738029
FxaC_25g27160	SBP	-1.09887	1.18e-06	-4.45631	4.41e-10	-1.74267	0.738029
FxaC_27g13260	SBP	-1.7407	2.22e-20	-4.88417	3.22e-28	-2.91832	0.553382
FxaC_27g19470	SBP	1.39773	1.94e-05	-1.56042	0.213572	-4.14731	0.31403
FxaC_14g07860	SBP	-0.528792	0.111197	-2.25811	1.1e-07	-0.712502	0.150572
FxaC_16g17990	SBP	0.894418	3.37e-05	1.66168	4.99e-17	3.17592	3.96e-205
FxaC_16g24150	SBP	0.910695	0.000279121	-1.29061	0.00494943	1.05013	0.116471
FxaC_17g10380	SBP	-0.193922	0.428118	-4.71012	1.66e-13	-3.38257	0.000114755
FxaC_17g18110	SBP	-0.525967	0.0369915	-2.48274	5.26e-07	1.01591	0.222533
FxaC_19g08880	SBP	-0.454833	0.0676199	-2.9826	3.28e-37	-1.1508	0.0636495
FxaC_20g14310	SBP	0.0488284	0.860332	-1.3582	0.0277289	0.0464378	0.970814
FxaC_23g17980	SBP	0.222105	0.532576	-3.69699	7.88e-06	-3.60324	0.00402511
FxaC_23g44810	SBP	-0.102101	0.666235	-1.73567	1.93e-07	-2.36408	5.68e-07
FxaC_26g27970	SBP	-0.749053	2.66e-06	-4.07682	6.19e-45	-4.57844	0.213331
FxaC_28g27250	SBP	0.0984774	0.457226	-3.27957	7.61e-07	0.790123	0.864978
FxaC_13g16700	SBP	-0.75988	0.0004087	-0.787686	0.000164628	-1.02414	0.000304238
FxaC_15g15360	SBP	0.151837	0.66504	-0.49363	0.199233	1.57928	9.95e-18
FxaC_24g03950	SBP	-0.37845	0.0883465	-0.0450862	0.900551	-2.61639	1.79e-37
FxaC_13g43890	SET	-1.54441	3.27e-06	0.170988	0.815383	-2.88388	4.38e-06
FxaC_14g32150	SET	-1.95892	0.000291164	-0.308211	0.680593	-2.74407	0.0822504
FxaC_18g01470	SET	1.86746	1.65e-12	2.03977	6.67e-20	1.77194	1.8e-07
FxaC_1g31820	SET	1.06597	0.000234629	0.943524	0.00477807	0.592096	0.0300984
FxaC_21g41790	SET	-1.17209	7.33e-09	-1.49732	6.08e-08	0.528822	0.182551
FxaC_25g11100	SET	-1.0128	4.52e-06	-0.903361	5.3e-05	0.0293577	0.920384
FxaC_27g10280	SET	-1.0601	1.5e-05	-0.998737	1.07e-06	0.284297	0.259056
FxaC_2g11800	SET	-1.01274	0.000310206	-1.18432	2.88e-06	-1.30036	6.58e-05
FxaC_4g02420	SET	1.00475	0.00144838	-0.234603	0.639298	0.28845	0.3217
FxaC_5g06770	SET	-1.08259	8.82e-07	-0.336808	0.189216	0.245187	0.271691
FxaC_6g31260	SET	1.37631	1.95e-07	0.641691	0.000439617	1.48021	7.73e-20
FxaC_6g33161	SET	-1.3799	1.12e-12	-0.143541	0.630132	0.326804	0.18238
FxaC_7g29430	SET	-1.33974	1.87e-05	0.420986	0.237822	-0.0150205	0.964659
FxaC_10g14200	SET	0.249098	0.403054	-1.49288	0.00497793	-0.938488	0.560092
FxaC_11g11850	SET	-0.108873	0.61366	-1.09712	2.22e-05	0.198702	0.707598
FxaC_12g37150	SET	-0.327805	0.142473	-2.02642	1.15e-11	-0.193245	0.75098
FxaC_14g06820	SET	-0.109155	0.673204	-1.88326	3.01e-07	0.242013	0.836282
FxaC_20g30270	SET	0.862232	1.16e-07	1.07738	4.97e-11	0.275749	0.164872
FxaC_21g01460	SET	0.797726	1.43e-05	1.05718	0.0151261	0.125144	0.579563
FxaC_21g16900	SET	-0.0649578	0.864801	-1.84487	5.75e-06	0.758244	0.273575
FxaC_22g37200	SET	-0.916771	0.00399415	-1.04043	0.000402703	0.0967086	0.79831
FxaC_23g16470	SET	-0.115081	0.623855	-1.01986	2.04e-08	-0.580266	0.0105783
FxaC_23g59330	SET	-0.436022	0.197391	-1.24239	0.000279541	-0.0976682	0.845694
FxaC_25g29800	SET	-0.44921	0.00456467	-1.22533	3.37e-09	-0.547407	0.0187425
FxaC_27g04850	SET	-0.335037	0.236443	-2.01206	4.12e-07	0.711676	0.34834
FxaC_27g15850	SET	-0.971612	4.13e-11	-1.19203	2.46e-14	-0.941085	1.67e-08
FxaC_4g23920	SET	-0.213409	0.448613	1.11425	3.93e-05	0.594003	0.0151534
FxaC_5g15920	SET	0.13532	0.503834	-1.05215	2.34e-07	0.926309	0.00144905
FxaC_7g20100	SET	-0.567622	0.0159223	-1.80883	6.42e-06	0.022221	0.962419
FxaC_8g22280	SET	-0.740058	0.00828198	-2.10525	2.67e-13	0.426168	0.55712
FxaC_9g26260	SET	-0.416273	0.231206	-1.66659	0.000822883	-0.63589	0.185553
FxaC_9g42452	SET	0.0853502	0.786555	-1.79597	7.84e-07	-0.127556	0.930346
FxaC_20g28520	SET	0.0016096	0.994431	0.0824785	0.705595	1.28342	5.3e-10
FxaC_22g14800	SET	0.256355	0.152068	-0.792589	0.0087418	1.80418	2.62e-09
FxaC_25g18590	SET	0.562029	0.0193155	-0.131767	0.609224	1.39756	8.91e-06
FxaC_27g22210	SET	-0.876106	0.0125201	-0.935495	0.00201683	-1.01534	0.0332825
FxaC_2g31380	SET	1.12663	0.151821	-1.12422	0.113071	-4.33964	4.29e-22
FxaC_5g26410	SET	-0.151123	0.531142	-0.335788	0.217333	1.35985	6.69e-11
FxaC_13g52702	SNF2	-9.9237	1.32e-14	1.03466	0.16376	-2.48479	0.000342721
FxaC_14g21740	SNF2	-1.00564	8.43e-16	0.0163846	0.92052	-0.623402	2.77e-07
FxaC_17g19021	SNF2	-1.53935	1.37e-05	-1.97837	4.32e-08	-0.324386	0.430437
FxaC_17g42441	SNF2	-1.39348	2.29e-13	-2.14778	7.13e-27	-1.18429	3.64e-11
FxaC_20g32621	SNF2	-1.77604	2.38e-11	-0.812928	0.00546785	-0.939411	5.98e-07
FxaC_22g70740	SNF2	-1.33684	2.49e-05	-0.80012	0.00792031	-0.95377	0.00125386
FxaC_26g12570	SNF2	-2.79216	1.59e-38	-4.07745	2.04e-48	-1.93468	2e-09
FxaC_2g19110	SNF2	-1.52264	1.75e-05	-2.59694	7.23e-06	-3.06983	0.00266555
FxaC_3g15140	SNF2	-1.38905	1.09e-05	-1.49163	0.0079315	-1.95719	0.005073
FxaC_4g26300	SNF2	-2.10795	3.96e-06	-1.77253	0.0218729	-1.93174	0.0769968
FxaC_23g56740	SNF2	0.903308	1.9e-06	1.11713	1.34e-06	-1.59578	8.74e-17
FxaC_25g44870	SNF2	-0.969289	1.15e-08	-1.13953	5.09e-05	0.71583	0.000179836
FxaC_27g40620	SNF2	-0.947093	7.23e-07	-2.10504	8.02e-17	-1.02569	0.000446208
FxaC_15g01270	SNF2	-0.875955	6.86e-05	-0.775394	0.00675618	-1.00199	6.59e-05
FxaC_18g13600	SNF2	-0.804908	1.43e-06	-0.424416	0.0544153	-1.19509	1.27e-08
FxaC_21g03420	SNF2	-0.708271	0.00368508	-0.182287	0.457785	-1.13794	1.11e-06
FxaC_21g14290	SNF2	-0.0607235	0.832822	0.469428	0.204726	-2.27353	5.95e-19
FxaC_22g12250	SNF2	0.0428197	0.888435	0.300143	0.133621	-2.01002	2.18e-16
FxaC_24g51640	SNF2	0.131308	0.598662	0.319981	0.188917	-1.78837	4.38e-16
FxaC_25g31980	SNF2	0.134049	0.23825	-0.629918	5.08e-11	-1.03708	3.63e-12
FxaC_26g11390	SNF2	-0.298161	0.333476	-0.223179	0.379699	1.2184	1.79e-05
FxaC_26g38640	SNF2	-0.279058	0.222098	-0.0698551	0.816543	1.11414	3.99e-14
FxaC_27g24330	SNF2	-0.0574677	0.669638	-0.745054	2.72e-10	-1.44225	9.58e-19
FxaC_27g26750	SNF2	0.247934	0.0162472	-0.457412	6.67e-06	-1.06943	2.9e-09
FxaC_27g41770	SNF2	0.359136	0.316681	-0.15972	0.582724	1.03131	1.32e-05
FxaC_28g22160	SNF2	0.397167	0.00859108	-0.226558	0.336388	-1.03336	6.84e-07
FxaC_5g36450	SNF2	-0.229602	0.561762	-0.190119	0.651932	-2.73032	3.02e-10
FxaC_6g06270	SNF2	-0.148976	0.645967	-0.671551	0.0673121	-3.28644	1.07e-09
FxaC_9g24420	SOH1	-1.01515	0.0003377	-0.276264	0.37217	-1.0551	7.05e-05
FxaC_25g04440	SRS	0.421208	0.0201663	-1.1903	2.56e-08	0.671014	0.0145813
FxaC_26g38250	SRS	-0.668798	0.00493013	-2.12102	4.11e-11	-0.276087	0.393152
FxaC_2g18040	SRS	-0.754045	1.96e-08	-1.08334	2.14e-07	-0.441517	0.000388939
FxaC_27g03600	SRS	-0.933171	0.000391876	-0.144393	0.738712	1.706	1.76e-09
FxaC_26g30970	SWI/SNF-BAF60b	-1.16727	1e-06	-0.300156	0.247573	-0.44792	0.0425917
FxaC_27g10620	SWI/SNF-BAF60b	1.04135	8.54e-07	1.28536	0.000987758	1.91162	1.02e-12
FxaC_6g04190	SWI/SNF-BAF60b	-1.62888	3.98e-14	-1.85263	3.34e-10	-1.34615	8.4e-06
FxaC_8g27040	SWI/SNF-BAF60b	-1.40029	4.17e-07	-2.02311	1.42e-05	-0.802496	0.5736
FxaC_19g08420	SWI/SNF-BAF60b	0.872097	8.48e-07	1.03099	2.88e-10	-0.246169	0.279206
FxaC_5g28450	SWI/SNF-BAF60b	-0.8989	2.4e-08	-1.8087	4.16e-16	-0.948388	0.0154254
FxaC_7g03080	SWI/SNF-BAF60b	-0.117234	0.559165	-1.07379	4.39e-07	0.207498	0.490378
FxaC_7g09580	SWI/SNF-BAF60b	-0.0614403	0.761944	-1.00642	3.14e-09	-1.80271	1.57e-07
FxaC_10g34400	SWI/SNF-BAF60b	0.963167	1.41e-06	0.457556	0.0267252	1.97215	1.29e-13
FxaC_2g17790	SWI/SNF-BAF60b	0.528298	0.00722373	0.621704	1.56e-07	1.16528	8.72e-26
FxaC_2g35730	SWI/SNF-BAF60b	0.255634	0.194741	0.403391	0.00262964	1.34251	2.66e-15
FxaC_8g32400	SWI/SNF-BAF60b	0.284378	0.164086	0.250868	0.247564	1.07607	1.67e-07
FxaC_8g36310	SWI/SNF-BAF60b	0.22575	0.256449	0.537427	0.0705754	2.03942	7.58e-07
FxaC_10g22620	SWI/SNF-SWI3	-0.203482	0.471816	-1.07604	0.00833155	-2.01528	6.24e-06
FxaC_11g20201	SWI/SNF-SWI3	-0.798548	0.00799719	-0.224508	0.496439	-1.83081	8.44e-07
FxaC_17g09230	TAZ	1.4049	2.8e-09	-0.879828	0.0354289	-2.04593	0.0115589
FxaC_18g39190	TAZ	1.23074	9.14e-11	0.55265	0.151735	-0.852594	2.78e-05
FxaC_23g54280	TAZ	-1.54623	2.79e-06	-3.01397	2.16e-13	-0.324466	0.520719
FxaC_2g23600	TAZ	1.93873	1.1e-27	1.42055	1.41e-15	0.570267	0.0158416
FxaC_3g00850	TAZ	1.13752	1.51e-13	0.793703	1.91e-05	0.836444	3.65e-05
FxaC_4g20920	TAZ	1.09619	3.33e-06	-0.0165802	0.962602	-1.93477	4.42e-10
FxaC_21g11310	TAZ	-0.723641	0.00462242	-1.69412	1.86e-06	0.211339	0.607735
FxaC_24g54650	TAZ	-0.777917	0.0142721	-2.37709	1.56e-08	0.991825	0.10608
FxaC_1g20030	TAZ	0.64362	0.000245375	0.584924	0.0161672	-2.84198	2.63e-35
FxaC_3g19460	TAZ	0.524626	0.0215201	-0.206229	0.568977	-1.53962	2.08e-07
FxaC_11g02380	TCP	1.22719	2.11e-25	1.15065	5.75e-18	0.868879	3.2e-05
FxaC_14g06170	TCP	-1.0978	4.64e-08	-1.4693	2.53e-06	-1.42017	0.0540305
FxaC_16g06460	TCP	1.23672	1.54e-10	0.036553	0.905716	-0.401143	0.211564
FxaC_18g45050	TCP	-1.0854	0.000547874	-0.366156	0.607584	-1.88489	5.86e-08
FxaC_21g35520	TCP	1.01346	4.28e-05	1.25562	3.98e-07	-1.19552	3.59e-05
FxaC_21g49200	TCP	-1.28135	2.68e-05	-0.107308	0.792235	1.4607	5.89e-07
FxaC_24g21340	TCP	-1.42267	2.42e-05	-0.30872	0.623257	0.364467	0.250861
FxaC_24g34740	TCP	1.24952	5.86e-09	1.20179	5.49e-08	-1.79981	1.36e-09
FxaC_26g25380	TCP	-2.77081	5.13e-18	-2.21042	0.00819101	-0.83066	0.251592
FxaC_10g01750	TCP	-0.0712818	0.75121	-1.92106	0.0190439	-1.15804	0.000296644
FxaC_10g21140	TCP	-0.556211	0.058001	-1.27389	0.00263193	-0.26168	0.714176
FxaC_12g31060	TCP	-0.484773	0.0193259	-2.0933	3.44e-17	-2.85121	2.67e-53
FxaC_13g07090	TCP	-0.550706	0.0320428	-1.44939	2.35e-06	-1.37845	0.0834078
FxaC_16g26010	TCP	-0.881374	0.00211894	-1.77355	6.37e-07	-0.0074763	0.99466
FxaC_20g01550	TCP	0.376785	0.0296491	-1.09282	0.00399532	0.971273	0.0012231
FxaC_24g04030	TCP	-0.159176	0.449568	1.027	3.49e-07	-0.0909511	0.586173
FxaC_15g06010	TCP	0.311831	0.271752	0.630526	0.0996564	3.74829	5.81e-05
FxaC_17g01620	TCP	0.0960054	0.64799	0.104098	0.725953	-1.33707	5.7e-20
FxaC_22g08241	TCP	0.654004	0.0142054	-0.230252	0.798144	-1.84327	0.00981407
FxaC_23g12890	TCP	-0.391674	0.339519	0.521036	0.116959	-1.26944	0.00698262
FxaC_9g49730	TCP	0.5771	2.01e-06	0.0113642	0.959614	-1.0242	1.06e-05
DE-TF	TF-family	#N/A	#N/A	#N/A	#N/A	#N/A	#N/A
FxaC_10g01580	Tify	1.3622	3.62e-16	-1.86447	0.0644568	1.12496	0.47215
FxaC_10g01590	Tify	1.17469	2.61e-06	-3.59388	0.0823044	9.99364	2.74e-14
FxaC_11g02750	Tify	1.45416	1.13e-07	-4.04585	0.00121122	2.33579	0.235324
FxaC_11g02760	Tify	1.98048	3.18e-54	-0.206993	0.875477	1.51927	0.00307853
FxaC_12g44690	Tify	1.15969	7.24e-20	-1.43893	0.11557	-0.025501	0.977501
FxaC_13g29510	Tify	1.61881	1.44e-26	-2.55325	0.0287478	1.64265	0.368155
FxaC_13g54900	Tify	-1.06548	8.77e-09	-0.984792	0.00240791	1.53661	1.6e-09
FxaC_14g15530	Tify	1.60209	2.09e-22	-2.23081	0.0792624	0.964688	0.031718
FxaC_15g39982	Tify	-1.33612	3.13e-07	-0.507779	0.18213	0.288414	0.49344
FxaC_16g01100	Tify	-1.24628	8.19e-11	-1.25689	9.1e-06	-0.0428023	0.899146
FxaC_17g22790	Tify	1.92343	4.3e-16	1.43459	9.87e-05	1.87963	6.69e-20
FxaC_19g15800	Tify	1.12395	9.24e-06	1.41439	0.00945382	1.53913	5.3e-12
FxaC_1g09680	Tify	1.80349	8.02e-24	-1.25063	0.367703	-1.64752	0.0174323
FxaC_21g17730	Tify	1.96865	2.99e-09	-6.11671	9.31e-07	-4.92055	0.230371
FxaC_23g60110	Tify	1.90408	1.13e-11	-8.23856	6.36e-07	-2.6078	0.384384
FxaC_24g43610	Tify	1.24702	3.08e-18	-1.17758	0.270885	-1.6995	0.00766133
FxaC_24g48560	Tify	3.65831	3.27e-67	-3.97416	0.0304014	-3.4445	0.0190828
FxaC_2g00600	Tify	1.1251	5.48e-10	-2.51575	0.00219953	-4.6328	0.293636
FxaC_2g14080	Tify	2.22882	5.81e-38	-1.27241	0.0969277	-1.0587	0.309671
FxaC_5g04920	Tify	-2.90882	1.27e-54	-4.33533	5.67e-34	-2.61145	9.89e-10
FxaC_8g01320	Tify	-1.05033	7.14e-10	-1.41489	5.13e-08	0.659417	0.0657496
FxaC_9g49540	Tify	2.29251	1.29e-47	-1.15663	0.242782	0.38374	0.672194
FxaC_21g24610	Tify	0.282362	0.0830883	-2.12745	0.00735665	-1.94465	4.5e-05
FxaC_2g14770	Tify	0.234654	0.47591	-1.60554	0.00274881	0.13689	0.823856
FxaC_3g09270	Tify	0.294369	0.0839335	-2.87961	0.0032981	-5.63082	6.29e-59
FxaC_3g09890	Tify	-0.0470123	0.862136	-1.00509	1.05e-05	0.731356	0.00026091
FxaC_3g10240	Tify	-0.418015	0.030687	-1.17575	1.47e-07	0.728893	0.000294899
FxaC_4g30310	Tify	0.235535	0.0599281	-1.83043	6.41e-23	1.12478	9.54e-05
FxaC_6g35350	Tify	-0.721073	0.00446197	-1.29647	0.000181124	-0.843463	0.00591216
FxaC_22g21322	Tify	0.684572	1.62e-06	-1.25333	0.141837	-1.03526	0.034963
FxaC_23g03160	Tify	0.572447	6.37e-05	-1.76814	0.0580591	-1.27407	0.0128397
FxaC_11g44160	TRAF	1.77473	4.33e-09	2.13196	0.000399169	3.4362	5.02e-12
FxaC_12g34351	TRAF	-1.4754	9.52e-12	1.25538	8.8e-11	1.81163	2.41e-27
FxaC_14g22890	TRAF	-1.00677	7.34e-05	-0.516466	0.00116388	-0.677659	7.65e-09
FxaC_5g12590	TRAF	-1.57834	1.73e-16	-0.647879	0.00691097	0.0258685	0.911293
FxaC_6g28240	TRAF	-1.38531	1.12e-13	-0.752006	0.012042	0.0742778	0.762139
FxaC_7g23170	TRAF	-1.21305	8.05e-06	-0.868882	0.000800739	-0.490501	0.0518902
FxaC_10g16911	TRAF	-0.999249	7.21e-05	-1.60322	9.04e-10	-1.06619	3.01e-05
FxaC_10g47700	TRAF	-0.357401	0.254948	-1.04954	0.0337569	-0.176308	0.636095
FxaC_12g38540	TRAF	0.0394579	0.770327	-1.24422	2.5e-18	0.864361	1.04e-09
FxaC_19g07460	TRAF	0.263891	0.430141	-1.26765	0.000537412	0.22294	0.619823
FxaC_21g36330	TRAF	-0.985928	0.667873	1.84	0.00384021	0.208443	0.486728
FxaC_22g39430	TRAF	-0.73202	0.0517397	-1.20634	0.00200328	1.09664	0.00976118
FxaC_23g15430	TRAF	-1.81096	0.251966	2.07606	0.000365719	0.491827	0.0418901
FxaC_24g32090	TRAF	-0.876277	0.389414	2.50885	0.000104609	3.24689	1.95e-20
FxaC_8g08930	TRAF	0.169875	0.362004	-2.08395	2.39e-39	-0.348052	0.581642
FxaC_8g15090	TRAF	-0.357485	0.183655	-1.59844	6.84e-10	-2.39338	3.42e-11
FxaC_12g04200	TRAF	0.879234	2.31e-05	0.321709	0.222792	1.75525	1.24e-13
FxaC_12g34350	TRAF	0.61478	0.0302601	0.0289979	0.930391	1.03562	0.0024106
FxaC_21g46480	TRAF	0.710914	0.00633185	0.114019	0.729156	1.06113	2.36e-06
FxaC_22g13380	TRAF	0.504303	0.0485499	0.262705	0.425815	1.10288	1.31e-10
FxaC_22g42000	TRAF	0.302174	0.393833	-0.26617	0.549788	1.50214	0.0031556
FxaC_23g20460	TRAF	0.014995	0.96313	-0.52768	0.0181328	1.1301	5.94e-05
FxaC_23g58150	TRAF	0.315992	0.296548	-0.553393	0.258354	1.70117	2.16e-09
FxaC_24g26460	TRAF	-0.307255	0.348675	-0.955216	0.00256826	1.19257	4.5e-07
FxaC_5g08320	TRAF	0.424581	0.329609	0.100091	0.826096	1.72433	3.1e-06
FxaC_10g06390	Trihelix	-1.27784	0.0235157	-0.0362942	0.976073	0.321597	0.787619
FxaC_12g50340	Trihelix	-1.0769	0.00705989	-2.26463	1.92e-05	0.424565	0.695582
FxaC_17g09710	Trihelix	1.02955	4.31e-14	-0.498003	0.000754681	-0.25865	0.190538
FxaC_21g55670	Trihelix	1.65935	0.00239882	3.1883	3.2e-06	0.300342	0.571495
FxaC_22g44600	Trihelix	1.072	1.24e-06	0.83883	0.0206052	1.85024	5.28e-09
FxaC_22g46410	Trihelix	-4.45152	1.71e-70	-0.756939	0.378786	-1.60488	0.337577
FxaC_22g47390	Trihelix	-3.18238	2.54e-16	0.665916	0.497739	0.37018	0.9171
FxaC_22g56680	Trihelix	1.24779	0.0015849	3.55323	4.29e-35	0.906877	1.08e-05
FxaC_23g23911	Trihelix	1.10936	4.33e-12	1.61826	4.21e-25	1.51952	4.04e-11
FxaC_24g22840	Trihelix	-3.12254	4.22e-70	-1.39289	0.027727	-1.45549	0.0821809
FxaC_28g02940	Trihelix	1.78363	1.53e-08	1.99643	1.71e-08	1.90843	1.5e-08
FxaC_28g09490	Trihelix	1.36716	6.4e-15	-0.234741	0.350939	0.428466	0.103583
FxaC_2g03990	Trihelix	-1.88865	6.97e-14	-1.69007	7.9e-15	-2.04519	3.74e-14
FxaC_5g25610	Trihelix	2.22729	5.83e-08	1.61709	0.00940657	0.197363	0.878755
FxaC_6g15910	Trihelix	2.99616	3.99e-82	1.43644	7.08e-05	-2.07546	0.000316493
FxaC_8g25370	Trihelix	1.76484	4.94e-13	0.88998	0.0324722	-1.65312	0.00303441
FxaC_19g10160	Trihelix	0.619982	1.91e-12	1.93977	3.45e-33	0.574156	1.2e-06
FxaC_21g03320	Trihelix	-0.467286	0.00483423	-1.1418	3.78e-14	-0.165373	0.468643
FxaC_21g48040	Trihelix	0.387293	0.0444015	1.36852	9.31e-05	1.47071	1.8e-05
FxaC_21g56830	Trihelix	1.11062	0.139494	4.5367	1.56e-14	-0.390336	0.384183
FxaC_22g45810	Trihelix	-0.49724	0.00916506	-1.07007	3.12e-06	0.603212	0.0518061
FxaC_23g23160	Trihelix	-0.14874	0.636773	-1.02946	0.0252012	0.396505	0.592035
FxaC_23g31850	Trihelix	0.987559	0.00579793	2.9036	2.99e-30	-0.849362	2.89e-08
FxaC_24g15670	Trihelix	0.714321	0.00294936	2.17226	1.34e-12	-0.700718	1.09e-05
FxaC_26g12840	Trihelix	0.454794	0.0110246	-1.20922	2.4e-11	-0.89226	0.000190735
FxaC_2g32490	Trihelix	0.164846	0.478446	-1.17079	7.06e-05	-0.220285	0.633771
FxaC_3g27890	Trihelix	-0.62542	0.00114771	-1.1561	2.78e-07	-0.883534	0.00147512
FxaC_7g11710	Trihelix	-0.99069	8.97e-05	-3.38628	2.76e-16	-4.86574	1.8e-19
FxaC_7g11730	Trihelix	0.31886	0.0114735	-1.28811	1.15e-12	-0.122686	0.791514
FxaC_9g46760	Trihelix	0.451653	0.0125804	1.87761	2.38e-26	0.323242	0.0415457
FxaC_11g05330	Trihelix	-0.795695	3.48e-05	0.315869	0.099006	-1.18116	3.45e-14
FxaC_13g20980	Trihelix	0.595512	0.000139709	0.413211	0.00876202	1.25692	3.51e-10
FxaC_14g13300	Trihelix	-0.112585	0.683527	0.325019	0.233708	1.83643	7.92e-12
FxaC_15g14240	Trihelix	0.860133	0.015562	0.858367	0.00139438	2.01269	1.02e-16
FxaC_20g10190	Trihelix	-0.00498282	0.970599	0.435249	0.0523088	1.0225	1.8e-23
FxaC_24g02980	Trihelix	0.348275	0.0944305	0.45061	0.0572519	1.02067	1.8e-08
FxaC_27g04310	Trihelix	-0.527259	0.000209234	0.470316	0.0160603	1.00056	4.67e-17
FxaC_8g25350	Trihelix	-0.524036	0.00522805	-0.742402	0.00014049	-1.01732	1.24e-05
FxaC_15g20290	TUB	-0.414181	0.0275686	-1.05271	0.000455749	0.0622081	0.836078
FxaC_12g31730	TUB	0.252948	0.129072	0.599859	0.000144737	1.00444	9.77e-22
FxaC_13g35670	TUB	0.969944	7.54e-06	0.813727	0.0107866	1.14717	8.63e-06
FxaC_5g11030	TUB	-0.291578	0.0604281	-0.345444	0.0164516	-1.03122	3.12e-18
FxaC_22g10350	ULT	0.493764	0.128629	0.0817137	0.833529	1.19282	0.0010341
FxaC_10g26780	WRKY	-1.37211	1.76e-06	-0.69646	0.0715582	0.493584	0.244783
FxaC_11g23860	WRKY	1.04576	0.000961812	0.41408	0.35146	0.462003	0.233258
FxaC_12g19050	WRKY	-3.04146	1.09e-07	-1.47117	1.57e-05	-1.46098	0.000471926
FxaC_13g22260	WRKY	-1.49171	2.49e-06	-2.60527	3.46e-07	-0.560949	0.0748628
FxaC_15g07090	WRKY	-1.45434	0.000384118	-1.90181	4.79e-07	-0.56499	0.362929
FxaC_15g15560	WRKY	-2.88846	1.62e-07	-2.80268	0.00746814	0.549713	0.813694
FxaC_17g03540	WRKY	1.48726	0.00427353	-0.775985	0.554267	-0.509254	0.860997
FxaC_17g05820	WRKY	1.35598	9.99e-11	0.631155	0.536973	1.44994	0.000293829
FxaC_17g05830	WRKY	1.59876	4.79e-12	1.50665	0.0100158	1.84099	0.0814379
FxaC_18g01490	WRKY	2.51022	1.29e-40	2.21786	1.44e-24	2.06778	7.97e-07
FxaC_18g43020	WRKY	1.72889	0.000556123	0.145141	0.940691	-0.365589	0.85242
FxaC_1g27170	WRKY	-2.57761	1.32e-15	-1.43797	0.158618	-3.00676	0.0106772
FxaC_1g27530	WRKY	1.78249	1.91e-28	2.23465	1.87e-17	2.61799	2.55e-56
FxaC_20g03330	WRKY	1.5325	0.00406648	-0.624903	0.604529	-1.07616	0.592704
FxaC_21g19550	WRKY	-1.39611	6.29e-05	2.56493	4.31e-20	0.474458	0.0047775
FxaC_21g68330	WRKY	1.25278	4.39e-20	1.65104	3.05e-23	1.05596	1.84e-12
FxaC_21g70150	WRKY	-1.39078	3.43e-46	-0.903252	7.81e-17	-0.199988	0.2302
FxaC_22g12340	WRKY	-1.53664	1.83e-11	2.062	1.34e-09	1.82089	5.91e-42
FxaC_22g28920	WRKY	1.01059	6.51e-13	-2.25228	0.0441538	-3.21421	7.74e-17
FxaC_22g72900	WRKY	-1.34237	1e-13	-1.76435	0.0277031	-2.09024	6.74e-07
FxaC_23g11140	WRKY	1.16229	2.3e-24	-0.328518	0.774191	-2.08256	1.35e-16
FxaC_23g33880	WRKY	2.51806	1.34e-11	1.85628	0.174762	1.21558	0.166376
FxaC_23g61570	WRKY	-2.1449	7.78e-05	1.81734	4.62e-12	0.157011	0.250716
FxaC_24g19880	WRKY	1.00108	1.75e-09	0.0337447	0.896043	-0.411021	0.197903
FxaC_24g36520	WRKY	1.38723	4.09e-12	-1.90719	0.0438588	-2.532	3.4e-11
FxaC_24g47160	WRKY	-1.41021	4.6e-09	2.11897	5.72e-19	1.06439	1.24e-19
FxaC_25g22040	WRKY	1.96101	1.46e-23	2.51274	0.00187204	3.87973	0.00517366
FxaC_25g28300	WRKY	-1.21226	2e-07	-1.70015	0.00010335	-0.338705	0.517268
FxaC_25g45990	WRKY	-1.41385	0.000523884	0.568621	0.828784	0.544809	0.786198
FxaC_25g53060	WRKY	2.37277	8.49e-11	1.5542	0.109494	-0.39238	0.784758
FxaC_25g61030	WRKY	2.102	7.53e-10	1.42004	0.184942	0.257494	0.892949
FxaC_26g05440	WRKY	2.02232	3.74e-05	0.691576	0.584	-1.61494	0.19885
FxaC_27g14270	WRKY	-1.12015	2.31e-08	-1.63339	7.97e-07	-0.530194	0.186043
FxaC_27g41670	WRKY	2.59136	2.19e-22	3.5118	5.63e-08	5.39843	7.98e-23
FxaC_28g03140	WRKY	2.22288	5.24e-07	3.15358	0.000250335	-0.0829536	0.957938
FxaC_28g20480	WRKY	-1.71803	5.64e-40	-3.24974	7.5e-12	-0.70112	0.516265
FxaC_28g25912	WRKY	1.62048	1.05e-05	1.94677	1.74e-07	4.09765	1.54e-29
FxaC_4g14250	WRKY	-2.78906	6.4e-08	-2.41804	0.00014296	-2.45252	0.167734
FxaC_9g48640	WRKY	-1.53703	6.4e-07	-2.32286	4.98e-09	-3.29045	4.36e-20
FxaC_10g46970	WRKY	0.664806	0.00149703	-1.23502	0.00117246	0.646145	0.250716
FxaC_11g43500	WRKY	-0.171904	0.344112	-1.34498	5.34e-06	-0.323937	0.333304
FxaC_12g43930	WRKY	-0.795701	0.0658489	-1.8067	0.0143703	-3.57188	0.000141808
FxaC_13g08270	WRKY	-0.248931	0.339172	-1.47441	6.29e-05	-0.0799329	0.899284
FxaC_14g07210	WRKY	-0.378041	0.118806	-1.20132	2.23e-05	-0.000563881	0.998972
FxaC_14g12020	WRKY	-0.212543	0.43752	-2.08072	3.73e-17	0.0713302	0.838739
FxaC_14g14800	WRKY	0.0651423	0.881512	-1.72196	0.00977655	0.857166	0.125338
FxaC_17g06570	WRKY	-0.899056	0.141683	-2.06781	0.00422709	2.28734	0.00267403
FxaC_17g55530	WRKY	-0.806161	1.33e-08	-1.24775	5.6e-05	-0.788836	0.0194978
FxaC_21g14380	WRKY	-0.467994	0.123311	3.41693	7.35e-21	1.28172	1.09e-15
FxaC_21g57910	WRKY	0.685371	0.00314121	1.38959	1.17e-05	-0.709129	0.0317945
FxaC_22g01520	WRKY	0.0193713	0.987172	3.23429	4.16e-13	-1.25367	2.8e-16
FxaC_22g16760	WRKY	0.328707	0.379315	2.2844	2.21e-10	0.129067	0.496717
FxaC_22g71860	WRKY	0.621368	7.96e-07	1.0214	5.32e-18	1.24613	1.23e-19
FxaC_23g56830	WRKY	0.323618	0.614954	3.32279	2.34e-17	0.905533	0.00312481
FxaC_24g07360	WRKY	0.776427	4.45e-05	-1.53055	0.000617635	-0.114311	0.88425
FxaC_24g51560	WRKY	-0.780844	0.10363	2.7681	6.39e-12	-0.191567	0.411954
FxaC_26g26690	WRKY	-0.813479	2e-08	-1.02766	1.61e-07	-0.465493	0.00367617
FxaC_26g28250	WRKY	-0.41192	0.385569	-1.58974	0.00531457	-0.587766	0.284021
FxaC_27g26080	WRKY	0.116192	0.592633	-2.64692	0.00197366	-2.02772	0.293466
FxaC_27g44640	WRKY	0.916066	0.00717216	2.187	5.3e-19	-0.562821	0.0642628
FxaC_27g50750	WRKY	3.09532	0.0698863	3.04381	0.00910531	1.92254	0.221828
FxaC_28g05950	WRKY	0.561701	0.047574	1.59749	5.27e-15	-1.46642	1.06e-09
FxaC_28g27480	WRKY	-0.44632	0.144921	-1.27927	0.0161959	0.791478	0.217942
FxaC_2g22220	WRKY	-0.37703	0.184428	-1.82329	7.33e-05	0.305685	0.362445
FxaC_10g45280	WRKY	-0.298798	0.426857	0.581017	0.592215	1.4457	0.000154841
FxaC_13g07990	WRKY	0.518572	0.00397439	-0.255153	0.304371	1.14216	4.79e-07
FxaC_13g47630	WRKY	-0.820848	0.000109171	-0.509032	0.251691	-1.41626	7.29e-05
FxaC_14g36390	WRKY	0.419176	0.153192	0.810845	0.0684628	-1.36632	3.05e-05
FxaC_15g33050	WRKY	-0.219009	0.223426	-0.348885	0.69255	-1.38413	2.7e-05
FxaC_18g41920	WRKY	0.847136	1.92e-08	0.137884	0.919207	1.01954	0.00784361
FxaC_18g41930	WRKY	0.174992	0.521189	-0.49041	0.248153	1.28084	0.00032412
FxaC_19g40880	WRKY	0.0545148	0.832853	-0.15257	0.50413	1.28665	8.73e-06
FxaC_21g08840	WRKY	-0.167652	0.16855	0.20074	0.386639	-1.10898	9.14e-21
FxaC_21g50510	WRKY	-0.210507	0.464848	-0.14443	0.632438	-1.05653	0.00176233
FxaC_24g14790	WRKY	0.0851856	0.637358	0.877605	3.97e-16	-1.5197	1.11e-11
FxaC_24g33610	WRKY	0.979151	3.27e-09	-1.23968	0.211131	-2.17632	2.12e-21
FxaC_26g22640	WRKY	0.0697594	0.852209	-0.780356	0.389995	-2.5847	0.0160893
FxaC_2g37820	WRKY	0.466004	0.0905362	0.135529	0.883559	-2.15959	0.00280489
FxaC_4g14030	WRKY	0.360567	0.217493	0.784213	0.137363	2.23756	6.11e-05
FxaC_8g04260	WRKY	0.733497	0.0346517	-0.424239	0.789993	-3.013	1.29e-05
FxaC_9g06260	WRKY	0.276776	0.068955	0.941843	7.53e-14	2.25609	5.29e-39
FxaC_9g47310	WRKY	-0.00287613	0.997301	0.405152	0.566705	-3.04028	3.01e-16
FxaC_17g19780	zf-HD	1.83363	0.0218126	2.28373	1.74e-06	1.94817	2.48e-19
FxaC_18g30770	zf-HD	1.53118	0.0384272	0.632474	0.113017	1.08656	0.000109616
FxaC_22g06040	zf-HD	-1.13285	1.19e-05	-3.62867	0.000193216	-2.4823	0.00435692
FxaC_21g07810	zf-HD	-0.0722925	0.668582	1.05002	3.49e-13	0.926908	1.56e-16
FxaC_21g07840	zf-HD	-0.933417	5.61e-05	-3.06253	1.84e-07	-2.23389	0.00112304
FxaC_22g06020	zf-HD	0.253159	0.0665658	1.85096	1.42e-22	2.04884	6.57e-80
FxaC_24g57220	zf-HD	-0.564018	0.0504676	-2.49842	0.000148858	-2.16969	0.0162583
FxaC_23g48560	zf-HD	-0.918589	2.36e-06	0.218063	0.430811	1.09303	7.23e-09
