# Supplementary material for: Joint Transcriptomic and Metabolomic Analysis Reveals Differential Flavonoid Biosynthesis in a High-Flavonoid Strawberry Mutant
Source: Front Plant Sci. 2022 Jun 28;13:919619. doi: 10.3389/fpls.2022.919619 (PMC9274175; doi:10.3389/fpls.2022.919619)
Supplement: Supplementary Table S5 — Correlation pairs of genes and metabolites, transcription factors and genes. [file Table_5.XLSX]

## Sheet: Table S5
Table S5. Correlation pairs of genes and metabolites, transcription factors and genes.
raw.r	raw.p	genes name	genes_ID	mtabolites_ID	metabolites names		raw.r	raw.p	TF_family	TF_ID	genes_ID	genes_name
-0.93	0	4CL	FxaC_24g21710	m7793	(-)-Catechin Gallate		-0.96	0	AUX/IAA	FxaC_13g50980	a38	PAL
-0.86	0	PAL	FxaC_27g31340	m7793	(-)-Catechin Gallate		-0.96	0	AUX/IAA	FxaC_23g41220	a43	CHI
-0.86	0	F3H	FxaC_2g17300	m7793	(-)-Catechin Gallate		-0.96	0	AUX/IAA	FxaC_23g41220	a54	F3H
-0.85	0	PAL	FxaC_27g31341	m7793	(-)-Catechin Gallate		-0.95	0	WRKY	FxaC_24g47160	a20	ANR
-0.83	0	DFR	FxaC_22g09641	m7793	(-)-Catechin Gallate		-0.95	0	WRKY	FxaC_21g19550	a20	ANR
-0.83	0	F3H	FxaC_1g13100	m7793	(-)-Catechin Gallate		-0.95	0	MYB	FxaC_5g02370	a33	4CL
-0.82	0	DFR	FxaC_6g44880	m7793	(-)-Catechin Gallate		-0.95	0	GRAS	FxaC_23g29170	a66	ANS
-0.81	0	PAL	FxaC_27g35250	m7793	(-)-Catechin Gallate		-0.95	0	GRAS	FxaC_23g29170	a77	CHS
-0.81	0	DFR	FxaC_7g41930	m7793	(-)-Catechin Gallate		-0.94	0	bZIP	FxaC_18g01350	a10	4CL
0.81	0	F3'H	FxaC_17g16700	m7793	(-)-Catechin Gallate		-0.94	0	NAC	FxaC_9g45920	a20	ANR
0.84	0	ANR	FxaC_12g47560	m7793	(-)-Catechin Gallate		-0.94	0	MYB	FxaC_23g55431	a33	4CL
0.85	0	ANS	FxaC_24g15720	m7793	(-)-Catechin Gallate		-0.94	0	MYB	FxaC_5g02370	a38	PAL
0.87	0	F3'5'H	FxaC_19g00600	m7793	(-)-Catechin Gallate		-0.94	0	AUX/IAA	FxaC_22g66780	a40	PAL
-0.87	0	4CL	FxaC_24g21710	m521	(-)-Epigallocatechin		-0.94	0	AUX/IAA	FxaC_23g41220	a40	PAL
-0.86	0	UFGT	FxaC_21g18180	m521	(-)-Epigallocatechin		-0.94	0	MYB	FxaC_5g02370	a40	PAL
-0.81	0	PAL	FxaC_27g31341	m521	(-)-Epigallocatechin		-0.94	0	GRAS	FxaC_23g29170	a42	CHI
0.82	0	HCDBR	FxaC_23g56570	m521	(-)-Epigallocatechin		-0.94	0	AUX/IAA	FxaC_22g66780	a43	CHI
0.84	0	HCDBR	FxaC_21g14120	m521	(-)-Epigallocatechin		-0.94	0	MADS-MIKC	FxaC_21g10240	a43	CHI
0.91	0	ANR	FxaC_12g47560	m521	(-)-Epigallocatechin		-0.94	0	GRAS	FxaC_23g29170	a45	CHI
-0.83	0	ANS	FxaC_28g09810	m1288	Cyanidin 3-O-rutinoside		-0.94	0	MADS-MIKC	FxaC_21g10240	a45	CHI
-0.83	0	ANR	FxaC_10g04090	m1288	Cyanidin 3-O-rutinoside		-0.94	0	AUX/IAA	FxaC_23g41220	a46	CHI
-0.82	0	HCDBR	FxaC_2g11480	m1288	Cyanidin 3-O-rutinoside		-0.94	0	GRAS	FxaC_23g29170	a47	CHI
-0.81	0	ANS	FxaC_27g39990	m1288	Cyanidin 3-O-rutinoside		-0.94	0	AUX/IAA	FxaC_23g41220	a49	CHI
-0.81	0	ANS	FxaC_24g15720	m1288	Cyanidin 3-O-rutinoside		-0.94	0	MADS-MIKC	FxaC_21g10240	a49	CHI
0.8	0	PAL	FxaC_24g21130	m1288	Cyanidin 3-O-rutinoside		-0.94	0	GRAS	FxaC_23g29170	a57	F3H
0.8	0	PAL	FxaC_27g31340	m1288	Cyanidin 3-O-rutinoside		-0.94	0	AUX/IAA	FxaC_13g50980	a63	DFR
0.8	0	CHI	FxaC_27g37240	m1288	Cyanidin 3-O-rutinoside		-0.94	0	WRKY	FxaC_28g20480	a63	DFR
0.8	0	CHI	FxaC_28g08320	m1288	Cyanidin 3-O-rutinoside		-0.94	0	MADS-MIKC	FxaC_19g36190	a67	ANS
0.81	0	CHI	FxaC_25g39390	m1288	Cyanidin 3-O-rutinoside		-0.94	0	GRAS	FxaC_23g29170	a73	CHS
0.81	0	F3H	FxaC_4g27820	m1288	Cyanidin 3-O-rutinoside		-0.94	0	GRAS	FxaC_23g29170	a74	CHS
0.81	0	ANS	FxaC_20g01370	m1288	Cyanidin 3-O-rutinoside		-0.94	0	WRKY	FxaC_22g16760	a81	F3'5'H
0.81	0	CHS	FxaC_27g01350	m1288	Cyanidin 3-O-rutinoside		-0.93	0	MYB	FxaC_2g30690	a20	ANR
0.82	0	CHI	FxaC_25g56451	m1288	Cyanidin 3-O-rutinoside		-0.93	0	NAC	FxaC_10g20420	a20	ANR
0.82	0	CHS	FxaC_25g01510	m1288	Cyanidin 3-O-rutinoside		-0.93	0	NAC	FxaC_9g34740	a20	ANR
0.83	0	CHI	FxaC_25g45800	m1288	Cyanidin 3-O-rutinoside		-0.93	0	AUX/IAA	FxaC_15g17110	a21	ANR
0.83	0	CHI	FxaC_26g16570	m1288	Cyanidin 3-O-rutinoside		-0.93	0	GRAS	FxaC_27g46600	a21	ANR
0.84	0	PAL	FxaC_27g35250	m1288	Cyanidin 3-O-rutinoside		-0.93	0	bHLH	FxaC_26g20100	a33	4CL
0.84	0	F3H	FxaC_1g13100	m1288	Cyanidin 3-O-rutinoside		-0.93	0	bHLH	FxaC_13g53440	a33	4CL
0.84	0	ANS	FxaC_21g18530	m1288	Cyanidin 3-O-rutinoside		-0.93	0	MYB	FxaC_7g36800	a33	4CL
0.86	0	F3H	FxaC_3g12980	m1288	Cyanidin 3-O-rutinoside		-0.93	0	AUX/IAA	FxaC_23g41220	a36	PAL
-0.92	0	ANR	FxaC_12g47560	m19923	Cyanidin O-rutinoside		-0.93	0	MADS-MIKC	FxaC_21g10240	a36	PAL
-0.89	0	ANS	FxaC_24g15720	m19923	Cyanidin O-rutinoside		-0.93	0	AUX/IAA	FxaC_22g66780	a46	CHI
-0.84	0	HCDBR	FxaC_21g14120	m19923	Cyanidin O-rutinoside		-0.93	0	GRAS	FxaC_23g29170	a49	CHI
-0.82	0	HCDBR	FxaC_23g56570	m19923	Cyanidin O-rutinoside		-0.93	0	GRAS	FxaC_3g15420	a52	CHI
-0.81	0	F3'5'H	FxaC_19g00600	m19923	Cyanidin O-rutinoside		-0.93	0	GRAS	FxaC_25g52000	a53	CHI
-0.8	0	F3'H	FxaC_17g16700	m19923	Cyanidin O-rutinoside		-0.93	0	AUX/IAA	FxaC_5g06112	a54	F3H
0.8	0	PAL	FxaC_27g31340	m19923	Cyanidin O-rutinoside		-0.93	0	AUX/IAA	FxaC_23g41220	a55	F3H
0.85	0	UFGT	FxaC_21g18180	m19923	Cyanidin O-rutinoside		-0.93	0	AUX/IAA	FxaC_23g41220	a56	F3H
0.86	0	PAL	FxaC_27g31341	m19923	Cyanidin O-rutinoside		-0.93	0	bHLH	FxaC_3g07880	a63	DFR
0.87	0	F3H	FxaC_2g17300	m19923	Cyanidin O-rutinoside		-0.93	0	WRKY	FxaC_22g72900	a63	DFR
0.91	0	4CL	FxaC_24g21710	m19923	Cyanidin O-rutinoside		-0.93	0	bHLH	FxaC_13g15950	a67	ANS
-0.94	0	HCDBR	FxaC_2g11480	m299	Pelargonidin		-0.93	0	WRKY	FxaC_22g01520	a78	HCDBR
-0.92	0	HCDBR	FxaC_4g39700	m299	Pelargonidin		-0.92	0	WRKY	FxaC_22g12340	a18	ANS
-0.9	0	F3'H	FxaC_20g12970	m299	Pelargonidin		-0.92	0	WRKY	FxaC_23g61570	a20	ANR
-0.82	0	ANR	FxaC_28g20490	m299	Pelargonidin		-0.92	0	WRKY	FxaC_22g16760	a20	ANR
0.81	0	CHI	FxaC_28g14850	m299	Pelargonidin		-0.92	0	GRAS	FxaC_27g49990	a21	ANR
0.81	0	DFR	FxaC_24g54721	m299	Pelargonidin		-0.92	0	MYB	FxaC_24g53300	a33	4CL
0.81	0	DFR	FxaC_7g41930	m299	Pelargonidin		-0.92	0	MADS-MIKC	FxaC_21g10240	a34	PAL
0.83	0	DFR	FxaC_6g44880	m299	Pelargonidin		-0.92	0	AUX/IAA	FxaC_22g66780	a36	PAL
0.84	0	PAL	FxaC_24g21130	m299	Pelargonidin		-0.92	0	AUX/IAA	FxaC_22g24640	a38	PAL
0.85	0	PAL	FxaC_21g49400	m299	Pelargonidin		-0.92	0	WRKY	FxaC_28g20480	a38	PAL
0.85	0	DFR	FxaC_8g06300	m299	Pelargonidin		-0.92	0	MADS-MIKC	FxaC_28g36940	a40	PAL
0.86	0	CHI	FxaC_25g45800	m299	Pelargonidin		-0.92	0	AUX/IAA	FxaC_5g06112	a43	CHI
0.86	0	CHS	FxaC_28g37450	m299	Pelargonidin		-0.92	0	MADS-MIKC	FxaC_19g36190	a44	CHI
0.87	0	CHI	FxaC_28g08320	m299	Pelargonidin		-0.92	0	GRAS	FxaC_23g29170	a46	CHI
0.87	0	F3H	FxaC_3g12980	m299	Pelargonidin		-0.92	0	MADS-MIKC	FxaC_21g10240	a46	CHI
0.87	0	CHS	FxaC_27g01351	m299	Pelargonidin		-0.92	0	MADS-MIKC	FxaC_21g10240	a47	CHI
0.88	0	PAL	FxaC_23g25910	m299	Pelargonidin		-0.92	0	MADS-MIKC	FxaC_21g10240	a48	CHI
0.88	0	CHS	FxaC_25g01510	m299	Pelargonidin		-0.92	0	AUX/IAA	FxaC_22g66780	a49	CHI
0.89	0	CHI	FxaC_26g16570	m299	Pelargonidin		-0.92	0	NAC	FxaC_25g35850	a50	CHI
0.91	0	DFR	FxaC_23g53991	m299	Pelargonidin		-0.92	0	bHLH	FxaC_13g53440	a55	F3H
0.91	0	ANS	FxaC_20g01370	m299	Pelargonidin		-0.92	0	GRAS	FxaC_24g48370	a63	DFR
0.91	0	CHS	FxaC_26g41630	m299	Pelargonidin		-0.92	0	bHLH	FxaC_3g21430	a65	ANS
0.92	0	CHI	FxaC_25g39390	m299	Pelargonidin		-0.92	0	MADS-MIKC	FxaC_19g36190	a65	ANS
0.92	0	CHI	FxaC_25g56451	m299	Pelargonidin		-0.92	0	MADS-MIKC	FxaC_21g10240	a77	CHS
0.92	0	CHI	FxaC_26g11550	m299	Pelargonidin		-0.92	0	GRAS	FxaC_27g49990	a81	F3'5'H
0.92	0	CHI	FxaC_27g37240	m299	Pelargonidin		-0.92	0	MADS-M-type	FxaC_16g30580	a90	CHI
0.92	0	F3H	FxaC_4g27820	m299	Pelargonidin		-0.91	0	MYB	FxaC_18g28180	a1	ANR
0.92	0	CHS	FxaC_27g01350	m299	Pelargonidin		-0.91	0	MYB-related	FxaC_25g22070	a1	ANR
0.92	0	CHS	FxaC_28g37451	m299	Pelargonidin		-0.91	0	bHLH	FxaC_14g10800	a21	ANR
0.94	0	UFGT	FxaC_24g48060	m299	Pelargonidin		-0.91	0	MYB	FxaC_18g28180	a22	ANR
0.94	0	ANS	FxaC_18g45220	m299	Pelargonidin		-0.91	0	MYB-related	FxaC_25g22070	a22	ANR
0.95	0	ANS	FxaC_17g01530	m299	Pelargonidin		-0.91	0	bHLH	FxaC_25g23620	a33	4CL
-0.88	0	HCDBR	FxaC_2g11480	m3986	Pelargonidin 3-glucoside		-0.91	0	GRAS	FxaC_23g29170	a35	PAL
-0.87	0	HCDBR	FxaC_4g39700	m3986	Pelargonidin 3-glucoside		-0.91	0	AUX/IAA	FxaC_23g41220	a39	PAL
-0.82	0	F3'H	FxaC_20g12970	m3986	Pelargonidin 3-glucoside		-0.91	0	bHLH	FxaC_13g53440	a39	PAL
0.81	0	PAL	FxaC_27g31341	m3986	Pelargonidin 3-glucoside		-0.91	0	MADS-MIKC	FxaC_21g10240	a39	PAL
0.82	0	F3H	FxaC_2g17300	m3986	Pelargonidin 3-glucoside		-0.91	0	GRAS	FxaC_1g02420	a40	PAL
0.83	0	PAL	FxaC_27g35250	m3986	Pelargonidin 3-glucoside		-0.91	0	MYB-related	FxaC_13g02510	a40	PAL
0.83	0	PAL	FxaC_28g17130	m3986	Pelargonidin 3-glucoside		-0.91	0	AUX/IAA	FxaC_23g41220	a42	CHI
0.83	0	DFR	FxaC_24g54721	m3986	Pelargonidin 3-glucoside		-0.91	0	GRAS	FxaC_23g29170	a43	CHI
0.84	0	DFR	FxaC_21g11261	m3986	Pelargonidin 3-glucoside		-0.91	0	GRAS	FxaC_4g35930	a44	CHI
0.84	0	PAL	FxaC_26g18320	m3986	Pelargonidin 3-glucoside		-0.91	0	MYB	FxaC_7g38050	a44	CHI
0.84	0	CHI	FxaC_28g14850	m3986	Pelargonidin 3-glucoside		-0.91	0	AUX/IAA	FxaC_23g41220	a45	CHI
0.86	0	DFR	FxaC_23g53991	m3986	Pelargonidin 3-glucoside		-0.91	0	MYB	FxaC_6g41370	a45	CHI
0.86	0	ANS	FxaC_20g01370	m3986	Pelargonidin 3-glucoside		-0.91	0	AUX/IAA	FxaC_23g41220	a47	CHI
0.87	0	CHI	FxaC_25g56451	m3986	Pelargonidin 3-glucoside		-0.91	0	MYB	FxaC_6g41370	a47	CHI
0.87	0	F3H	FxaC_1g13100	m3986	Pelargonidin 3-glucoside		-0.91	0	MADS-MIKC	FxaC_28g36940	a54	F3H
0.88	0	CHI	FxaC_27g41450	m3986	Pelargonidin 3-glucoside		-0.91	0	MYB	FxaC_5g02370	a54	F3H
0.88	0	DFR	FxaC_6g44880	m3986	Pelargonidin 3-glucoside		-0.91	0	MYB-related	FxaC_13g02510	a54	F3H
0.89	0	UFGT	FxaC_24g48060	m3986	Pelargonidin 3-glucoside		-0.91	0	MYB	FxaC_15g05310	a55	F3H
0.89	0	PAL	FxaC_21g49400	m3986	Pelargonidin 3-glucoside		-0.91	0	MADS-MIKC	FxaC_21g10240	a57	F3H
0.89	0	PAL	FxaC_23g25910	m3986	Pelargonidin 3-glucoside		-0.91	0	AUX/IAA	FxaC_23g41220	a62	DFR
0.89	0	DFR	FxaC_8g06300	m3986	Pelargonidin 3-glucoside		-0.91	0	MADS-MIKC	FxaC_28g36940	a62	DFR
0.91	0	PAL	FxaC_24g21130	m3986	Pelargonidin 3-glucoside		-0.91	0	MYB-related	FxaC_13g02510	a62	DFR
0.91	0	ANS	FxaC_17g01530	m3986	Pelargonidin 3-glucoside		-0.91	0	AUX/IAA	FxaC_22g24640	a63	DFR
0.91	0	CHS	FxaC_28g37450	m3986	Pelargonidin 3-glucoside		-0.91	0	AUX/IAA	FxaC_3g05750	a63	DFR
0.92	0	F3H	FxaC_3g12980	m3986	Pelargonidin 3-glucoside		-0.91	0	AUX/IAA	FxaC_24g40130	a63	DFR
0.92	0	CHS	FxaC_25g01510	m3986	Pelargonidin 3-glucoside		-0.91	0	bHLH	FxaC_26g42330	a63	DFR
0.92	0	CHS	FxaC_27g01351	m3986	Pelargonidin 3-glucoside		-0.91	0	bHLH	FxaC_27g40170	a63	DFR
0.93	0	CHI	FxaC_25g45800	m3986	Pelargonidin 3-glucoside		-0.91	0	bZIP	FxaC_13g24050	a63	DFR
0.93	0	ANS	FxaC_18g45220	m3986	Pelargonidin 3-glucoside		-0.91	0	GRAS	FxaC_11g38040	a63	DFR
0.94	0	CHI	FxaC_25g39390	m3986	Pelargonidin 3-glucoside		-0.91	0	GRAS	FxaC_3g19690	a63	DFR
0.94	0	CHI	FxaC_26g16570	m3986	Pelargonidin 3-glucoside		-0.91	0	MYB	FxaC_6g40500	a63	DFR
0.94	0	CHI	FxaC_28g08320	m3986	Pelargonidin 3-glucoside		-0.91	0	WRKY	FxaC_26g22640	a63	DFR
0.94	0	CHS	FxaC_26g41630	m3986	Pelargonidin 3-glucoside		-0.91	0	MADS-MIKC	FxaC_21g10240	a64	DFR
0.95	0	CHI	FxaC_27g37240	m3986	Pelargonidin 3-glucoside		-0.91	0	GRAS	FxaC_23g29170	a72	CHS
0.95	0	F3H	FxaC_4g27820	m3986	Pelargonidin 3-glucoside		-0.91	0	MADS-MIKC	FxaC_21g10240	a72	CHS
0.95	0	CHS	FxaC_27g01350	m3986	Pelargonidin 3-glucoside		-0.91	0	MADS-MIKC	FxaC_21g10240	a73	CHS
0.95	0	CHS	FxaC_28g37451	m3986	Pelargonidin 3-glucoside		-0.91	0	MADS-MIKC	FxaC_21g10240	a74	CHS
0.96	0	CHI	FxaC_26g11550	m3986	Pelargonidin 3-glucoside		-0.91	0	GRAS	FxaC_23g29170	a76	CHS
0.81	0	UFGT	FxaC_22g15660	m20000	Pelargonin chloride		-0.91	0	MADS-MIKC	FxaC_21g10240	a76	CHS
0.82	0	UFGT	FxaC_22g17370	m20000	Pelargonin chloride		-0.91	0	AUX/IAA	FxaC_15g17110	a78	HCDBR
0.87	0	UFGT	FxaC_22g15663	m18441	Petunidin 3-O-rutinoside		-0.91	0	GRAS	FxaC_27g49990	a79	HCDBR
-0.85	0	4CL	FxaC_12g14520	m8992	Procyanidin A2		-0.91	0	GRAS	FxaC_25g59970	a90	CHI
0.82	0	ANR	FxaC_12g47560	m8992	Procyanidin A2		-0.9	0	MYB	FxaC_20g02030	a1	ANR
-0.81	0	4CL	FxaC_24g21710	m168	Procyanidin B1		-0.9	0	MADS-M-type	FxaC_10g01030	a11	4CL
							-0.9	0	bHLH	FxaC_7g17700	a21	ANR
							-0.9	0	WRKY	FxaC_22g01520	a21	ANR
							-0.9	0	MYB	FxaC_20g02030	a22	ANR
							-0.9	0	MYB	FxaC_28g23140	a31	4CL
							-0.9	0	MADS-MIKC	FxaC_28g36940	a33	4CL
							-0.9	0	TCP	FxaC_15g06010	a33	4CL
							-0.9	0	AUX/IAA	FxaC_23g41220	a34	PAL
							-0.9	0	MADS-MIKC	FxaC_21g10240	a35	PAL
							-0.9	0	MYB	FxaC_6g41370	a35	PAL
							-0.9	0	AUX/IAA	FxaC_3g05750	a38	PAL
							-0.9	0	AUX/IAA	FxaC_23g07140	a38	PAL
							-0.9	0	AUX/IAA	FxaC_24g07510	a38	PAL
							-0.9	0	MYB	FxaC_5g02370	a39	PAL
							-0.9	0	MYB	FxaC_15g05310	a39	PAL
							-0.9	0	AUX/IAA	FxaC_5g06112	a41	PAL
							-0.9	0	MADS-MIKC	FxaC_21g10240	a42	CHI
							-0.9	0	MYB	FxaC_6g41370	a42	CHI
							-0.9	0	bHLH	FxaC_13g15950	a44	CHI
							-0.9	0	GRAS	FxaC_23g29170	a44	CHI
							-0.9	0	AUX/IAA	FxaC_5g06112	a46	CHI
							-0.9	0	AUX/IAA	FxaC_5g06112	a49	CHI
							-0.9	0	NAC	FxaC_9g32650	a52	CHI
							-0.9	0	GRAS	FxaC_8g35850	a53	CHI
							-0.9	0	NAC	FxaC_9g32650	a53	CHI
							-0.9	0	AUX/IAA	FxaC_22g66780	a54	F3H
							-0.9	0	AUX/IAA	FxaC_23g41201	a54	F3H
							-0.9	0	MADS-MIKC	FxaC_21g10240	a54	F3H
							-0.9	0	WRKY	FxaC_22g28920	a54	F3H
							-0.9	0	MYB	FxaC_23g55431	a55	F3H
							-0.9	0	AUX/IAA	FxaC_5g06112	a56	F3H
							-0.9	0	GRAS	FxaC_23g29170	a56	F3H
							-0.9	0	MYB	FxaC_6g41370	a57	F3H
							-0.9	0	bHLH	FxaC_19g02610	a60	F3'H
							-0.9	0	MADS-MIKC	FxaC_21g10240	a62	DFR
							-0.9	0	AUX/IAA	FxaC_23g07140	a63	DFR
							-0.9	0	MADS-MIKC	FxaC_26g40590	a63	DFR
							-0.9	0	MYB	FxaC_5g02370	a63	DFR
							-0.9	0	WRKY	FxaC_27g26080	a63	DFR
							-0.9	0	AUX/IAA	FxaC_23g41220	a64	DFR
							-0.9	0	MYB	FxaC_5g02370	a64	DFR
							-0.9	0	GRAS	FxaC_4g35930	a67	ANS
							-0.9	0	WRKY	FxaC_22g12340	a68	ANS
							-0.9	0	MYB	FxaC_6g41370	a73	CHS
							-0.9	0	MYB	FxaC_6g41370	a74	CHS
							-0.9	0	GRAS	FxaC_23g29170	a75	CHS
							-0.9	0	MADS-MIKC	FxaC_21g10240	a75	CHS
							-0.9	0	AUX/IAA	FxaC_5g16040	a78	HCDBR
							-0.9	0	WRKY	FxaC_22g01520	a79	HCDBR
							-0.9	0	NAC	FxaC_10g09611	a80	HCDBR
							-0.9	0	WRKY	FxaC_23g61570	a81	F3'5'H
							-0.9	0	MYB-related	FxaC_27g33930	a87	C4H
							-0.9	0	GRAS	FxaC_25g52000	a90	CHI
							-0.89	0	MADS-MIKC	FxaC_19g08810	a2	UFGT
							-0.89	0	AUX/IAA	FxaC_5g06112	a14	DFR
							-0.89	0	WRKY	FxaC_22g12340	a17	ANS
							-0.89	0	GRAS	FxaC_25g59970	a20	ANR
							-0.89	0	NAC	FxaC_12g30440	a20	ANR
							-0.89	0	bHLH	FxaC_20g02680	a26	UFGT
							-0.89	0	bHLH	FxaC_13g47160	a33	4CL
							-0.89	0	GRAS	FxaC_1g02420	a33	4CL
							-0.89	0	AUX/IAA	FxaC_22g66780	a34	PAL
							-0.89	0	GRAS	FxaC_23g29170	a34	PAL
							-0.89	0	MYB	FxaC_6g41370	a34	PAL
							-0.89	0	GRAS	FxaC_23g29170	a37	PAL
							-0.89	0	MYB	FxaC_6g40500	a38	PAL
							-0.89	0	MADS-MIKC	FxaC_28g36940	a39	PAL
							-0.89	0	MYB	FxaC_23g55431	a39	PAL
							-0.89	0	MYB	FxaC_7g36800	a39	PAL
							-0.89	0	MADS-MIKC	FxaC_26g40590	a40	PAL
							-0.89	0	MADS-MIKC	FxaC_21g10240	a40	PAL
							-0.89	0	MYB	FxaC_6g40500	a40	PAL
							-0.89	0	AUX/IAA	FxaC_23g08190	a42	CHI
							-0.89	0	bHLH	FxaC_6g38300	a44	CHI
							-0.89	0	AUX/IAA	FxaC_22g66780	a45	CHI
							-0.89	0	AUX/IAA	FxaC_22g66780	a47	CHI
							-0.89	0	AUX/IAA	FxaC_23g41220	a48	CHI
							-0.89	0	NAC	FxaC_3g39520	a52	CHI
							-0.89	0	AUX/IAA	FxaC_23g08190	a54	F3H
							-0.89	0	bHLH	FxaC_25g23620	a54	F3H
							-0.89	0	bHLH	FxaC_23g13500	a54	F3H
							-0.89	0	MADS-MIKC	FxaC_21g10240	a55	F3H
							-0.89	0	AUX/IAA	FxaC_22g66780	a56	F3H
							-0.89	0	MADS-MIKC	FxaC_21g10240	a56	F3H
							-0.89	0	AUX/IAA	FxaC_23g41220	a57	F3H
							-0.89	0	GRAS	FxaC_27g49990	a58	F3'H
							-0.89	0	GRAS	FxaC_26g00450	a58	F3'H
							-0.89	0	GRAS	FxaC_23g29170	a62	DFR
							-0.89	0	MYB	FxaC_5g02370	a62	DFR
							-0.89	0	GRAS	FxaC_23g29170	a64	DFR
							-0.89	0	MADS-MIKC	FxaC_28g36940	a64	DFR
							-0.89	0	MYB-related	FxaC_13g02510	a64	DFR
							-0.89	0	AUX/IAA	FxaC_16g02100	a67	ANS
							-0.89	0	MYB	FxaC_7g38050	a67	ANS
							-0.89	0	NAC	FxaC_25g35850	a67	ANS
							-0.89	0	GRAS	FxaC_2g19330	a68	ANS
							-0.89	0	AUX/IAA	FxaC_23g08190	a72	CHS
							-0.89	0	AUX/IAA	FxaC_23g41220	a72	CHS
							-0.89	0	AUX/IAA	FxaC_23g08190	a73	CHS
							-0.89	0	AUX/IAA	FxaC_23g41220	a73	CHS
							-0.89	0	AUX/IAA	FxaC_23g41220	a74	CHS
							-0.89	0	AUX/IAA	FxaC_5g06112	a75	CHS
							-0.89	0	AUX/IAA	FxaC_23g41220	a76	CHS
							-0.89	0	AUX/IAA	FxaC_23g08190	a77	CHS
							-0.89	0	AUX/IAA	FxaC_23g41220	a77	CHS
							-0.89	0	MYB	FxaC_6g41370	a77	CHS
							-0.89	0	GRAS	FxaC_26g00450	a79	HCDBR
							-0.89	0	GRAS	FxaC_26g06360	a79	HCDBR
							-0.89	0	GRAS	FxaC_27g46600	a81	F3'5'H
							-0.88	0	MADS-M-type	FxaC_9g48820	a1	ANR
							-0.88	0	MADS-M-type	FxaC_10g01030	a1	ANR
							-0.88	0	NAC	FxaC_11g29290	a1	ANR
							-0.88	0	WRKY	FxaC_1g27530	a7	UFGT
							-0.88	0	WRKY	FxaC_9g06260	a7	UFGT
							-0.88	0	bHLH	FxaC_13g53440	a13	DFR
							-0.88	0	WRKY	FxaC_21g14380	a18	ANS
							-0.88	0	bHLH	FxaC_5g19130	a20	ANR
							-0.88	0	bHLH	FxaC_5g19130	a21	ANR
							-0.88	0	MADS-M-type	FxaC_9g48820	a22	ANR
							-0.88	0	MADS-M-type	FxaC_10g01030	a22	ANR
							-0.88	0	NAC	FxaC_11g29290	a22	ANR
							-0.88	0	bHLH	FxaC_20g02680	a28	UFGT
							-0.88	0	bHLH	FxaC_7g07620	a31	4CL
							-0.88	0	bHLH	FxaC_1g21380	a33	4CL
							-0.88	0	MYB	FxaC_21g11470	a33	4CL
							-0.88	0	MYB	FxaC_15g05310	a33	4CL
							-0.88	0	AUX/IAA	FxaC_5g06112	a36	PAL
							-0.88	0	GRAS	FxaC_23g29170	a36	PAL
							-0.88	0	MYB	FxaC_6g41370	a36	PAL
							-0.88	0	MYB	FxaC_6g41370	a37	PAL
							-0.88	0	bHLH	FxaC_25g23620	a39	PAL
							-0.88	0	GRAS	FxaC_1g02420	a39	PAL
							-0.88	0	bHLH	FxaC_26g20100	a40	PAL
							-0.88	0	bHLH	FxaC_25g23620	a40	PAL
							-0.88	0	MADS-MIKC	FxaC_26g25550	a40	PAL
							-0.88	0	MADS-MIKC	FxaC_21g10240	a41	PAL
							-0.88	0	AUX/IAA	FxaC_22g66780	a42	CHI
							-0.88	0	AUX/IAA	FxaC_16g02100	a44	CHI
							-0.88	0	bHLH	FxaC_20g02680	a44	CHI
							-0.88	0	bHLH	FxaC_17g02720	a44	CHI
							-0.88	0	MYB	FxaC_6g41370	a44	CHI
							-0.88	0	NAC	FxaC_25g35850	a44	CHI
							-0.88	0	AUX/IAA	FxaC_23g08190	a45	CHI
							-0.88	0	AUX/IAA	FxaC_5g06112	a45	CHI
							-0.88	0	MYB	FxaC_6g41370	a46	CHI
							-0.88	0	AUX/IAA	FxaC_23g08190	a47	CHI
							-0.88	0	AUX/IAA	FxaC_5g06112	a47	CHI
							-0.88	0	GRAS	FxaC_2g19330	a52	CHI
							-0.88	0	bHLH	FxaC_26g20100	a54	F3H
							-0.88	0	AUX/IAA	FxaC_5g06112	a55	F3H
							-0.88	0	bHLH	FxaC_25g23620	a55	F3H
							-0.88	0	MYB	FxaC_5g02370	a55	F3H
							-0.88	0	AUX/IAA	FxaC_23g08190	a56	F3H
							-0.88	0	AUX/IAA	FxaC_23g08190	a57	F3H
							-0.88	0	GRAS	FxaC_3g15420	a58	F3'H
							-0.88	0	bHLH	FxaC_20g02680	a60	F3'H
							-0.88	0	bHLH	FxaC_17g02720	a60	F3'H
							-0.88	0	bHLH	FxaC_25g23620	a62	DFR
							-0.88	0	bHLH	FxaC_23g13500	a62	DFR
							-0.88	0	WRKY	FxaC_22g28920	a62	DFR
							-0.88	0	AUX/IAA	FxaC_15g38980	a63	DFR
							-0.88	0	AUX/IAA	FxaC_16g04730	a63	DFR
							-0.88	0	AUX/IAA	FxaC_24g07510	a63	DFR
							-0.88	0	bHLH	FxaC_1g21610	a63	DFR
							-0.88	0	bHLH	FxaC_3g21430	a63	DFR
							-0.88	0	GRAS	FxaC_4g20720	a63	DFR
							-0.88	0	MYB	FxaC_18g46020	a63	DFR
							-0.88	0	MYB-related	FxaC_14g02270	a63	DFR
							-0.88	0	GRAS	FxaC_23g29170	a65	ANS
							-0.88	0	MADS-MIKC	FxaC_21g10240	a66	ANS
							-0.88	0	MYB	FxaC_6g41370	a66	ANS
							-0.88	0	bHLH	FxaC_20g02680	a67	ANS
							-0.88	0	bHLH	FxaC_17g02720	a67	ANS
							-0.88	0	GRAS	FxaC_3g15420	a68	ANS
							-0.88	0	AUX/IAA	FxaC_23g08190	a74	CHS
							-0.88	0	AUX/IAA	FxaC_23g08190	a75	CHS
							-0.88	0	AUX/IAA	FxaC_23g41220	a75	CHS
							-0.88	0	GRAS	FxaC_27g46600	a78	HCDBR
							-0.88	0	GRAS	FxaC_27g49990	a78	HCDBR
							-0.88	0	AUX/IAA	FxaC_5g16040	a79	HCDBR
							-0.88	0	GRAS	FxaC_27g46600	a79	HCDBR
							-0.81	0	MYB	FxaC_2g30690	a21	ANR
							-0.88	0	AUX/IAA	FxaC_6g33780	a85	C4H
							-0.88	0	NAC	FxaC_12g30440	a90	CHI
							-0.88	0	WRKY	FxaC_22g16760	a90	CHI
							-0.87	0	bHLH	FxaC_18g05310	a2	UFGT
							-0.87	0	MADS-MIKC	FxaC_20g08940	a8	UFGT
							-0.87	0	WRKY	FxaC_9g06260	a11	4CL
							-0.87	0	WRKY	FxaC_28g25912	a11	4CL
							-0.87	0	MADS-MIKC	FxaC_21g10240	a13	DFR
							-0.87	0	AUX/IAA	FxaC_23g41201	a14	DFR
							-0.87	0	GRAS	FxaC_8g35850	a19	HCDBR
							-0.87	0	GRAS	FxaC_4g25970	a19	HCDBR
							-0.87	0	NAC	FxaC_11g18450	a20	ANR
							-0.87	0	bHLH	FxaC_16g23390	a28	UFGT
							-0.87	0	AUX/IAA	FxaC_7g22000	a32	4CL
							-0.87	0	AUX/IAA	FxaC_23g07140	a33	4CL
							-0.87	0	AUX/IAA	FxaC_23g41220	a33	4CL
							-0.87	0	bHLH	FxaC_27g33370	a33	4CL
							-0.87	0	WRKY	FxaC_28g20480	a33	4CL
							-0.87	0	WRKY	FxaC_25g22040	a33	4CL
							-0.87	0	AUX/IAA	FxaC_23g41220	a35	PAL
							-0.87	0	MADS-MIKC	FxaC_26g25550	a36	PAL
							-0.87	0	bHLH	FxaC_3g07880	a38	PAL
							-0.87	0	bHLH	FxaC_26g20100	a38	PAL
							-0.87	0	GRAS	FxaC_4g20720	a38	PAL
							-0.87	0	TCP	FxaC_15g06010	a38	PAL
							-0.87	0	AUX/IAA	FxaC_22g66780	a39	PAL
							-0.87	0	bHLH	FxaC_26g20100	a39	PAL
							-0.87	0	AUX/IAA	FxaC_24g07510	a40	PAL
							-0.87	0	bHLH	FxaC_23g13500	a40	PAL
							-0.87	0	MYB-related	FxaC_14g02270	a40	PAL
							-0.87	0	WRKY	FxaC_27g26080	a40	PAL
							-0.87	0	WRKY	FxaC_22g28920	a40	PAL
							-0.87	0	AUX/IAA	FxaC_5g06112	a42	CHI
							-0.87	0	MYB	FxaC_6g41370	a43	CHI
							-0.87	0	NAC	FxaC_3g06620	a44	CHI
							-0.87	0	AUX/IAA	FxaC_5g06112	a48	CHI
							-0.87	0	MYB	FxaC_6g41370	a49	CHI
							-0.87	0	AUX/IAA	FxaC_22g66780	a50	CHI
							-0.87	0	GRAS	FxaC_25g52000	a52	CHI
							-0.87	0	bHLH	FxaC_13g53440	a54	F3H
							-0.87	0	GRAS	FxaC_23g29170	a54	F3H
							-0.87	0	MADS-MIKC	FxaC_28g36940	a55	F3H
							-0.87	0	MYB	FxaC_7g36800	a55	F3H
							-0.87	0	MYB	FxaC_6g41370	a56	F3H
							-0.87	0	AUX/IAA	FxaC_5g06112	a57	F3H
							-0.87	0	GRAS	FxaC_27g46600	a58	F3'H
							-0.87	0	bHLH	FxaC_13g15950	a60	F3'H
							-0.87	0	AUX/IAA	FxaC_23g41201	a62	DFR
							-0.87	0	AUX/IAA	FxaC_5g06112	a62	DFR
							-0.87	0	bHLH	FxaC_26g20100	a62	DFR
							-0.87	0	bHLH	FxaC_13g53440	a62	DFR
							-0.87	0	AUX/IAA	FxaC_13g53880	a63	DFR
							-0.87	0	MADS-MIKC	FxaC_19g36190	a63	DFR
							-0.87	0	MYB	FxaC_5g14880	a63	DFR
							-0.87	0	MYB	FxaC_21g11470	a63	DFR
							-0.87	0	WRKY	FxaC_15g15560	a63	DFR
							-0.87	0	AUX/IAA	FxaC_22g66780	a64	DFR
							-0.87	0	bHLH	FxaC_26g20100	a64	DFR
							-0.87	0	GRAS	FxaC_4g35930	a65	ANS
							-0.87	0	NAC	FxaC_25g35850	a65	ANS
							-0.87	0	AUX/IAA	FxaC_23g08190	a66	ANS
							-0.87	0	AUX/IAA	FxaC_23g41220	a66	ANS
							-0.87	0	AUX/IAA	FxaC_15g38980	a67	ANS
							-0.87	0	AUX/IAA	FxaC_23g08190	a67	ANS
							-0.87	0	bHLH	FxaC_19g02610	a67	ANS
							-0.87	0	bHLH	FxaC_6g38300	a67	ANS
							-0.87	0	bHLH	FxaC_3g21430	a67	ANS
							-0.87	0	GRAS	FxaC_23g29170	a67	ANS
							-0.87	0	NAC	FxaC_10g20420	a68	ANS
							-0.87	0	NAC	FxaC_9g34740	a68	ANS
							-0.87	0	WRKY	FxaC_24g47160	a68	ANS
							-0.87	0	WRKY	FxaC_21g19550	a68	ANS
							-0.87	0	AUX/IAA	FxaC_5g06112	a72	CHS
							-0.87	0	MYB	FxaC_6g41370	a72	CHS
							-0.87	0	AUX/IAA	FxaC_5g06112	a73	CHS
							-0.87	0	AUX/IAA	FxaC_5g06112	a74	CHS
							-0.87	0	AUX/IAA	FxaC_23g08190	a76	CHS
							-0.87	0	AUX/IAA	FxaC_5g06112	a76	CHS
							-0.87	0	AUX/IAA	FxaC_5g06112	a77	CHS
							-0.87	0	NAC	FxaC_9g45920	a81	F3'5'H
							-0.87	0	WRKY	FxaC_24g47160	a81	F3'5'H
							-0.87	0	AUX/IAA	FxaC_3g03010	a85	C4H
							-0.87	0	bZIP	FxaC_21g35610	a88	4CL
							-0.87	0	GRAS	FxaC_26g00450	a90	CHI
							-0.87	0	GRAS	FxaC_26g06360	a90	CHI
							-0.87	0	NAC	FxaC_9g45920	a90	CHI
							-0.87	0	WRKY	FxaC_24g47160	a90	CHI
							-0.87	0	NAC	FxaC_24g57020	a93	ANS
							-0.86	0	AUX/IAA	FxaC_22g24640	a2	UFGT
							-0.86	0	AUX/IAA	FxaC_23g07140	a2	UFGT
							-0.86	0	bHLH	FxaC_13g47160	a2	UFGT
							-0.86	0	GRAS	FxaC_1g02420	a2	UFGT
							-0.86	0	MYB	FxaC_15g05310	a2	UFGT
							-0.86	0	NAC	FxaC_14g07270	a7	UFGT
							-0.86	0	WRKY	FxaC_27g41670	a10	4CL
							-0.86	0	NAC	FxaC_11g29290	a11	4CL
							-0.86	0	MYB	FxaC_3g25830	a19	HCDBR
							-0.86	0	bHLH	FxaC_7g17700	a20	ANR
							-0.86	0	GRAS	FxaC_26g00450	a20	ANR
							-0.86	0	MYB	FxaC_4g15021	a20	ANR
							-0.86	0	NAC	FxaC_10g09611	a20	ANR
							-0.86	0	AUX/IAA	FxaC_5g16040	a21	ANR
							-0.86	0	GRAS	FxaC_26g06360	a21	ANR
							-0.86	0	AUX/IAA	FxaC_16g02100	a24	UFGT
							-0.86	0	AUX/IAA	FxaC_13g53740	a24	UFGT
							-0.86	0	AUX/IAA	FxaC_15g38980	a24	UFGT
							-0.86	0	bHLH	FxaC_20g02680	a24	UFGT
							-0.86	0	bHLH	FxaC_28g19030	a24	UFGT
							-0.86	0	MYB	FxaC_22g09880	a24	UFGT
							-0.86	0	bHLH	FxaC_17g02720	a26	UFGT
							-0.86	0	bHLH	FxaC_16g23390	a26	UFGT
							-0.86	0	NAC	FxaC_18g17550	a28	UFGT
							-0.86	0	bHLH	FxaC_3g21430	a30	UFGT
							-0.86	0	MYB	FxaC_6g41370	a30	UFGT
							-0.86	0	bHLH	FxaC_17g52100	a31	4CL
							-0.86	0	AUX/IAA	FxaC_3g05750	a33	4CL
							-0.86	0	AUX/IAA	FxaC_13g50980	a33	4CL
							-0.86	0	bHLH	FxaC_3g07880	a33	4CL
							-0.86	0	WRKY	FxaC_27g26080	a33	4CL
							-0.86	0	GRAS	FxaC_3g19690	a38	PAL
							-0.86	0	AUX/IAA	FxaC_5g06112	a40	PAL
							-0.86	0	MYB	FxaC_7g36800	a40	PAL
							-0.86	0	AUX/IAA	FxaC_23g41220	a41	PAL
							-0.86	0	AUX/IAA	FxaC_23g08190	a43	CHI
							-0.86	0	MADS-MIKC	FxaC_26g25550	a43	CHI
							-0.86	0	AUX/IAA	FxaC_15g38980	a44	CHI
							-0.86	0	bHLH	FxaC_19g02610	a44	CHI
							-0.86	0	bHLH	FxaC_3g21430	a44	CHI
							-0.86	0	MYB	FxaC_7g38050	a45	CHI
							-0.86	0	AUX/IAA	FxaC_23g08190	a46	CHI
							-0.86	0	AUX/IAA	FxaC_23g08190	a49	CHI
							-0.86	0	MADS-MIKC	FxaC_26g25550	a50	CHI
							-0.86	0	AUX/IAA	FxaC_5g16040	a52	CHI
							-0.86	0	GRAS	FxaC_4g25970	a53	CHI
							-0.86	0	MADS-MIKC	FxaC_26g40590	a54	F3H
							-0.86	0	AUX/IAA	FxaC_22g66780	a55	F3H
							-0.86	0	bHLH	FxaC_26g20100	a55	F3H
							-0.86	0	GRAS	FxaC_1g02420	a55	F3H
							-0.86	0	AUX/IAA	FxaC_22g66780	a57	F3H
							-0.86	0	GRAS	FxaC_4g25970	a59	F3'H
							-0.86	0	AUX/IAA	FxaC_16g02100	a60	F3'H
							-0.86	0	AUX/IAA	FxaC_22g66780	a62	DFR
							-0.86	0	AUX/IAA	FxaC_23g08190	a62	DFR
							-0.86	0	bHLH	FxaC_25g00900	a63	DFR
							-0.86	0	bZIP	FxaC_7g30690	a63	DFR
							-0.86	0	MADS-MIKC	FxaC_13g17160	a63	DFR
							-0.86	0	MADS-MIKC	FxaC_13g17160	a63	DFR
							-0.86	0	bHLH	FxaC_25g23620	a64	DFR
							-0.86	0	bHLH	FxaC_27g40170	a65	ANS
							-0.86	0	GRAS	FxaC_24g48370	a65	ANS
							-0.86	0	MYB	FxaC_6g41370	a65	ANS
							-0.86	0	MADS-MIKC	FxaC_19g36190	a66	ANS
							-0.86	0	AUX/IAA	FxaC_13g53740	a67	ANS
							-0.86	0	GRAS	FxaC_24g48370	a67	ANS
							-0.86	0	MYB	FxaC_6g41370	a67	ANS
							-0.86	0	NAC	FxaC_11g18450	a68	ANS
							-0.86	0	WRKY	FxaC_24g51560	a68	ANS
							-0.86	0	MADS-MIKC	FxaC_17g50870	a71	AGT
							-0.86	0	AUX/IAA	FxaC_22g66780	a74	CHS
							-0.86	0	AUX/IAA	FxaC_23g41201	a75	CHS
							-0.86	0	MADS-MIKC	FxaC_28g36940	a76	CHS
							-0.86	0	AUX/IAA	FxaC_22g66780	a77	CHS
							-0.86	0	NAC	FxaC_12g41541	a80	HCDBR
							-0.86	0	bHLH	FxaC_7g17700	a81	F3'5'H
							-0.86	0	WRKY	FxaC_21g19550	a81	F3'5'H
							-0.86	0	AUX/IAA	FxaC_3g03010	a87	C4H
							-0.86	0	MYB-related	FxaC_18g15970	a89	4CL
							-0.86	0	NAC	FxaC_27g30490	a89	4CL
							-0.86	0	NAC	FxaC_9g34740	a90	CHI
							-0.86	0	AUX/IAA	FxaC_24g39290	a92	ANS
							-0.85	0	AUX/IAA	FxaC_8g10870	a2	UFGT
							-0.85	0	AUX/IAA	FxaC_3g05750	a2	UFGT
							-0.85	0	MYB	FxaC_7g36800	a2	UFGT
							-0.85	0	NAC	FxaC_11g29290	a5	UFGT
							-0.85	0	NAC	FxaC_18g17550	a8	UFGT
							-0.85	0	AUX/IAA	FxaC_23g41220	a13	DFR
							-0.85	0	AUX/IAA	FxaC_5g06112	a13	DFR
							-0.85	0	MYB	FxaC_15g05310	a13	DFR
							-0.85	0	MADS-MIKC	FxaC_21g10240	a14	DFR
							-0.85	0	WRKY	FxaC_18g01490	a14	DFR
							-0.85	0	GRAS	FxaC_1g15540	a18	ANS
							-0.85	0	NAC	FxaC_9g34740	a18	ANS
							-0.85	0	GRAS	FxaC_27g49990	a20	ANR
							-0.85	0	MADS-MIKC	FxaC_22g17110	a21	ANR
							-0.85	0	MYB	FxaC_22g06000	a21	ANR
							-0.85	0	NAC	FxaC_11g18450	a21	ANR
							-0.85	0	WRKY	FxaC_23g61570	a21	ANR
							-0.85	0	bHLH	FxaC_18g05310	a24	UFGT
							-0.85	0	MYB	FxaC_19g00520	a24	UFGT
							-0.85	0	AUX/IAA	FxaC_13g53740	a26	UFGT
							-0.85	0	AUX/IAA	FxaC_2g03540	a26	UFGT
							-0.85	0	bHLH	FxaC_18g05310	a26	UFGT
							-0.85	0	MYB	FxaC_22g09880	a26	UFGT
							-0.85	0	bHLH	FxaC_17g02720	a28	UFGT
							-0.85	0	MYB	FxaC_15g05310	a29	UFGT
							-0.85	0	bHLH	FxaC_8g38320	a30	UFGT
							-0.85	0	bZIP	FxaC_5g00100	a32	4CL
							-0.85	0	MYB-related	FxaC_24g19950	a32	4CL
							-0.85	0	bHLH	FxaC_22g31320	a33	4CL
							-0.85	0	AUX/IAA	FxaC_5g06112	a34	PAL
							-0.85	0	GRAS	FxaC_1g02420	a36	PAL
							-0.85	0	MADS-MIKC	FxaC_28g36940	a36	PAL
							-0.85	0	AUX/IAA	FxaC_22g66780	a37	PAL
							-0.85	0	AUX/IAA	FxaC_15g35770	a38	PAL
							-0.85	0	AUX/IAA	FxaC_16g04730	a38	PAL
							-0.85	0	AUX/IAA	FxaC_24g40130	a38	PAL
							-0.85	0	GRAS	FxaC_1g02420	a38	PAL
							-0.85	0	MYB	FxaC_21g11470	a38	PAL
							-0.85	0	MYB	FxaC_7g36800	a38	PAL
							-0.85	0	MYB-related	FxaC_14g02270	a38	PAL
							-0.85	0	WRKY	FxaC_26g22640	a38	PAL
							-0.85	0	AUX/IAA	FxaC_5g06112	a39	PAL
							-0.85	0	bHLH	FxaC_13g47160	a39	PAL
							-0.85	0	MYB	FxaC_24g53300	a39	PAL
							-0.85	0	AUX/IAA	FxaC_13g50980	a40	PAL
							-0.85	0	bHLH	FxaC_6g24010	a40	PAL
							-0.85	0	WRKY	FxaC_28g20480	a40	PAL
							-0.85	0	AUX/IAA	FxaC_22g66780	a41	PAL
							-0.85	0	AUX/IAA	FxaC_24g07510	a43	CHI
							-0.85	0	MYB-related	FxaC_13g02510	a43	CHI
							-0.85	0	AUX/IAA	FxaC_2g03540	a44	CHI
							-0.85	0	AUX/IAA	FxaC_23g08190	a44	CHI
							-0.85	0	bHLH	FxaC_8g38320	a44	CHI
							-0.85	0	GRAS	FxaC_11g38060	a44	CHI
							-0.85	0	GRAS	FxaC_24g48370	a44	CHI
							-0.85	0	MYB	FxaC_7g38050	a47	CHI
							-0.85	0	AUX/IAA	FxaC_22g66780	a48	CHI
							-0.85	0	MYB-related	FxaC_13g02510	a49	CHI
							-0.85	0	GRAS	FxaC_26g06360	a52	CHI
							-0.85	0	GRAS	FxaC_2g19330	a53	CHI
							-0.85	0	NAC	FxaC_21g04300	a53	CHI
							-0.85	0	WRKY	FxaC_27g26080	a54	F3H
							-0.85	0	bHLH	FxaC_13g47160	a55	F3H
							-0.85	0	MYB	FxaC_24g53300	a55	F3H
							-0.85	0	AUX/IAA	FxaC_2g03540	a60	F3'H
							-0.85	0	GRAS	FxaC_4g35930	a60	F3'H
							-0.85	0	MYB	FxaC_7g38050	a60	F3'H
							-0.85	0	MADS-MIKC	FxaC_21g10240	a61	DFR
							-0.85	0	WRKY	FxaC_27g26080	a62	DFR
							-0.85	0	GRAS	FxaC_12g09600	a63	DFR
							-0.85	0	MADS-MIKC	FxaC_28g36940	a63	DFR
							-0.85	0	MYB	FxaC_19g00520	a63	DFR
							-0.85	0	AUX/IAA	FxaC_5g06112	a64	DFR
							-0.85	0	WRKY	FxaC_22g28920	a64	DFR
							-0.85	0	WRKY	FxaC_4g14250	a65	ANS
							-0.85	0	WRKY	FxaC_22g72900	a65	ANS
							-0.85	0	AUX/IAA	FxaC_2g03540	a67	ANS
							-0.85	0	GRAS	FxaC_11g38060	a67	ANS
							-0.85	0	NAC	FxaC_3g06620	a67	ANS
							-0.85	0	WRKY	FxaC_4g14250	a67	ANS
							-0.85	0	NAC	FxaC_12g30440	a68	ANS
							-0.85	0	NAC	FxaC_9g45920	a68	ANS
							-0.85	0	WRKY	FxaC_21g14380	a68	ANS
							-0.85	0	AUX/IAA	FxaC_22g66780	a72	CHS
							-0.85	0	AUX/IAA	FxaC_23g41201	a72	CHS
							-0.85	0	AUX/IAA	FxaC_22g66780	a73	CHS
							-0.85	0	AUX/IAA	FxaC_23g41201	a76	CHS
							-0.85	0	MYB	FxaC_6g41370	a76	CHS
							-0.85	0	AUX/IAA	FxaC_15g17110	a79	HCDBR
							-0.85	0	MYB	FxaC_23g47390	a80	HCDBR
							-0.85	0	NAC	FxaC_10g20420	a81	F3'5'H
							-0.85	0	MYB-related	FxaC_25g24230	a83	LAR
							-0.85	0	AUX/IAA	FxaC_4g37260	a85	C4H
							-0.85	0	AUX/IAA	FxaC_6g33780	a86	C4H
							-0.85	0	AUX/IAA	FxaC_6g33780	a87	C4H
							-0.85	0	NAC	FxaC_10g20420	a90	CHI
							-0.85	0	WRKY	FxaC_21g19550	a90	CHI
							-0.84	0	MYB	FxaC_6g41370	a15	DFR
							-0.84	0	GRAS	FxaC_2g19330	a18	ANS
							-0.84	0	MYB	FxaC_3g25830	a20	ANR
							-0.84	0	MYB-related	FxaC_14g02270	a24	UFGT
							-0.84	0	WRKY	FxaC_13g22260	a24	UFGT
							-0.84	0	MYB	FxaC_15g05310	a25	UFGT
							-0.84	0	MADS-MIKC	FxaC_19g08810	a26	UFGT
							-0.84	0	NAC	FxaC_18g17550	a26	UFGT
							-0.84	0	MADS-MIKC	FxaC_19g08810	a29	UFGT
							-0.84	0	AUX/IAA	FxaC_24g40130	a30	UFGT
							-0.84	0	MYB-related	FxaC_25g24230	a32	4CL
							-0.84	0	AUX/IAA	FxaC_22g24640	a33	4CL
							-0.84	0	bHLH	FxaC_23g13500	a33	4CL
							-0.84	0	MADS-MIKC	FxaC_21g10240	a33	4CL
							-0.84	0	MYB	FxaC_6g40500	a33	4CL
							-0.84	0	MYB-related	FxaC_13g02510	a33	4CL
							-0.84	0	WRKY	FxaC_15g15560	a33	4CL
							-0.84	0	AUX/IAA	FxaC_24g07510	a36	PAL
							-0.84	0	MADS-MIKC	FxaC_21g10240	a37	PAL
							-0.84	0	AUX/IAA	FxaC_23g41220	a38	PAL
							-0.84	0	bHLH	FxaC_17g49210	a38	PAL
							-0.84	0	bHLH	FxaC_25g23620	a38	PAL
							-0.84	0	bHLH	FxaC_25g00900	a38	PAL
							-0.84	0	MYB	FxaC_23g55431	a38	PAL
							-0.84	0	MYB	FxaC_19g00520	a38	PAL
							-0.84	0	AUX/IAA	FxaC_22g24640	a40	PAL
							-0.84	0	MYB	FxaC_24g53300	a40	PAL
							-0.84	0	WRKY	FxaC_26g22640	a40	PAL
							-0.84	0	GRAS	FxaC_23g29170	a41	PAL
							-0.84	0	MYB	FxaC_7g38050	a42	CHI
							-0.84	0	MADS-MIKC	FxaC_28g36940	a43	CHI
							-0.84	0	MYB	FxaC_5g02370	a43	CHI
							-0.84	0	AUX/IAA	FxaC_13g53740	a44	CHI
							-0.84	0	MADS-MIKC	FxaC_26g25550	a46	CHI
							-0.84	0	MADS-MIKC	FxaC_26g25550	a49	CHI
							-0.84	0	MADS-MIKC	FxaC_28g36940	a49	CHI
							-0.84	0	MYB	FxaC_5g02370	a49	CHI
							-0.84	0	GRAS	FxaC_8g35850	a52	CHI
							-0.84	0	GRAS	FxaC_26g00450	a52	CHI
							-0.84	0	NAC	FxaC_21g04300	a52	CHI
							-0.84	0	MADS-M-type	FxaC_16g30580	a53	CHI
							-0.84	0	MYB	FxaC_24g53300	a54	F3H
							-0.84	0	MYB	FxaC_23g55431	a54	F3H
							-0.84	0	AUX/IAA	FxaC_23g41201	a56	F3H
							-0.84	0	MYB	FxaC_5g02370	a56	F3H
							-0.84	0	MYB	FxaC_7g38050	a57	F3H
							-0.84	0	GRAS	FxaC_26g06360	a58	F3'H
							-0.84	0	WRKY	FxaC_22g16760	a58	F3'H
							-0.84	0	GRAS	FxaC_25g52000	a59	F3'H
							-0.84	0	MADS-M-type	FxaC_16g30580	a59	F3'H
							-0.84	0	bHLH	FxaC_6g38300	a60	F3'H
							-0.84	0	MADS-MIKC	FxaC_19g36190	a60	F3'H
							-0.84	0	bHLH	FxaC_13g53440	a61	DFR
							-0.84	0	MADS-MIKC	FxaC_26g40590	a62	DFR
							-0.84	0	bHLH	FxaC_26g20100	a63	DFR
							-0.84	0	MYB	FxaC_24g53300	a63	DFR
							-0.84	0	MYB-related	FxaC_13g02510	a63	DFR
							-0.84	0	NAC	FxaC_3g06620	a63	DFR
							-0.84	0	bHLH	FxaC_23g13500	a64	DFR
							-0.84	0	MADS-MIKC	FxaC_26g40590	a64	DFR
							-0.84	0	WRKY	FxaC_26g22640	a64	DFR
							-0.84	0	AUX/IAA	FxaC_24g40130	a65	ANS
							-0.84	0	bHLH	FxaC_1g21610	a65	ANS
							-0.84	0	GRAS	FxaC_11g38060	a65	ANS
							-0.84	0	GRAS	FxaC_12g09600	a65	ANS
							-0.84	0	AUX/IAA	FxaC_17g49120	a67	ANS
							-0.84	0	bHLH	FxaC_15g11000	a68	ANS
							-0.84	0	bHLH	FxaC_3g17790	a68	ANS
							0.9	0	MYB	FxaC_2g30690	a33	4CL
							-0.84	0	WRKY	FxaC_23g61570	a68	ANS
							-0.84	0	NAC	FxaC_28g18170	a71	AGT
							-0.84	0	WRKY	FxaC_18g01490	a71	AGT
							-0.84	0	MADS-MIKC	FxaC_28g36940	a72	CHS
							-0.84	0	MYB	FxaC_7g38050	a73	CHS
							-0.84	0	MYB	FxaC_7g38050	a74	CHS
							-0.84	0	MYB	FxaC_6g41370	a75	CHS
							-0.84	0	AUX/IAA	FxaC_22g66780	a76	CHS
							-0.84	0	MYB	FxaC_7g38050	a77	CHS
							-0.84	0	bHLH	FxaC_14g10800	a78	HCDBR
							-0.84	0	bHLH	FxaC_7g17700	a78	HCDBR
							-0.84	0	GRAS	FxaC_26g06360	a81	F3'5'H
							-0.84	0	MADS-MIKC	FxaC_22g17110	a81	F3'5'H
							-0.84	0	MYB-related	FxaC_25g35680	a83	LAR
							-0.84	0	MYB-related	FxaC_26g19470	a83	LAR
							-0.84	0	MYB-related	FxaC_27g33930	a85	C4H
							0.83	0	MYB	FxaC_2g30690	a34	PAL
							-0.83	0	GRAS	FxaC_4g25970	a1	ANR
							-0.83	0	AUX/IAA	FxaC_15g35770	a2	UFGT
							-0.83	0	AUX/IAA	FxaC_16g04730	a2	UFGT
							-0.83	0	bHLH	FxaC_25g23620	a2	UFGT
							-0.83	0	bZIP	FxaC_7g38370	a2	UFGT
							-0.83	0	MYB	FxaC_22g09880	a2	UFGT
							-0.83	0	MYB	FxaC_21g11470	a2	UFGT
							-0.83	0	MADS-M-type	FxaC_10g01030	a5	UFGT
							-0.83	0	MYB	FxaC_16g26790	a9	4CL
							-0.83	0	MADS-M-type	FxaC_9g48820	a11	4CL
							-0.83	0	AUX/IAA	FxaC_23g41201	a13	DFR
							-0.83	0	AUX/IAA	FxaC_23g41220	a14	DFR
							-0.83	0	bHLH	FxaC_13g53440	a14	DFR
							-0.83	0	MYB	FxaC_12g00860	a14	DFR
							-0.83	0	NAC	FxaC_10g20420	a18	ANS
							-0.83	0	GRAS	FxaC_26g06360	a20	ANR
							-0.83	0	MYB	FxaC_23g47390	a20	ANR
							-0.83	0	WRKY	FxaC_22g12340	a20	ANR
							-0.83	0	WRKY	FxaC_24g47160	a21	ANR
							-0.83	0	GRAS	FxaC_4g25970	a22	ANR
							-0.83	0	WRKY	FxaC_22g16760	a23	ANR
							-0.83	0	AUX/IAA	FxaC_2g03540	a24	UFGT
							-0.83	0	AUX/IAA	FxaC_13g53880	a24	UFGT
							-0.83	0	bHLH	FxaC_17g02720	a24	UFGT
							-0.83	0	bZIP	FxaC_6g41780	a24	UFGT
							-0.83	0	MADS-MIKC	FxaC_19g08810	a25	UFGT
							-0.83	0	AUX/IAA	FxaC_16g02100	a26	UFGT
							-0.83	0	bHLH	FxaC_6g38300	a26	UFGT
							-0.83	0	AUX/IAA	FxaC_13g53740	a28	UFGT
							-0.83	0	bHLH	FxaC_18g05310	a28	UFGT
							-0.83	0	bHLH	FxaC_16g23390	a29	UFGT
							-0.83	0	bZIP	FxaC_7g38370	a29	UFGT
							-0.83	0	AUX/IAA	FxaC_24g07510	a30	UFGT
							-0.83	0	bHLH	FxaC_5g45360	a31	4CL
							-0.83	0	bZIP	FxaC_13g24050	a33	4CL
							-0.83	0	MADS-MIKC	FxaC_26g40590	a33	4CL
							-0.83	0	WRKY	FxaC_25g53060	a33	4CL
							-0.83	0	WRKY	FxaC_17g06570	a33	4CL
							-0.83	0	MADS-MIKC	FxaC_26g25550	a34	PAL
							-0.83	0	AUX/IAA	FxaC_22g66780	a35	PAL
							-0.83	0	AUX/IAA	FxaC_5g06112	a35	PAL
							-0.83	0	AUX/IAA	FxaC_22g66780	a38	PAL
							-0.83	0	bHLH	FxaC_26g42330	a38	PAL
							-0.83	0	bHLH	FxaC_22g31320	a38	PAL
							-0.83	0	bZIP	FxaC_7g30690	a38	PAL
							-0.83	0	MADS-MIKC	FxaC_26g40590	a38	PAL
							-0.83	0	MYB	FxaC_18g46020	a38	PAL
							-0.83	0	AUX/IAA	FxaC_23g07140	a39	PAL
							-0.83	0	AUX/IAA	FxaC_3g05750	a40	PAL
							-0.83	0	AUX/IAA	FxaC_23g07140	a40	PAL
							-0.83	0	bHLH	FxaC_13g53440	a40	PAL
							-0.83	0	GRAS	FxaC_3g19690	a40	PAL
							-0.83	0	AUX/IAA	FxaC_17g49120	a44	CHI
							-0.83	0	AUX/IAA	FxaC_24g07510	a46	CHI
							-0.83	0	AUX/IAA	FxaC_24g07510	a49	CHI
							-0.83	0	GRAS	FxaC_4g20720	a50	CHI
							-0.83	0	GRAS	FxaC_23g29170	a50	CHI
							-0.83	0	MADS-MIKC	FxaC_19g36190	a50	CHI
							-0.83	0	GRAS	FxaC_3g15420	a53	CHI
							-0.83	0	GRAS	FxaC_25g59970	a53	CHI
							-0.83	0	MYB	FxaC_4g15021	a53	CHI
							-0.83	0	NAC	FxaC_3g39520	a53	CHI
							-0.83	0	NAC	FxaC_24g02140	a53	CHI
							-0.83	0	bHLH	FxaC_1g21380	a54	F3H
							-0.83	0	GRAS	FxaC_1g02420	a54	F3H
							-0.83	0	AUX/IAA	FxaC_23g41201	a55	F3H
							-0.83	0	MADS-MIKC	FxaC_28g36940	a56	F3H
							-0.83	0	MYB-related	FxaC_13g02510	a56	F3H
							-0.83	0	GRAS	FxaC_8g35850	a59	F3'H
							-0.83	0	MYB	FxaC_3g25830	a59	F3'H
							-0.83	0	AUX/IAA	FxaC_17g49120	a60	F3'H
							-0.83	0	bHLH	FxaC_14g02150	a60	F3'H
							-0.83	0	GRAS	FxaC_23g29170	a60	F3'H
							-0.83	0	GRAS	FxaC_24g48370	a62	DFR
							-0.83	0	WRKY	FxaC_22g72900	a62	DFR
							-0.83	0	WRKY	FxaC_26g22640	a62	DFR
							-0.83	0	AUX/IAA	FxaC_15g35770	a63	DFR
							-0.83	0	bHLH	FxaC_25g23620	a63	DFR
							-0.83	0	bHLH	FxaC_22g31320	a63	DFR
							-0.83	0	GRAS	FxaC_1g02420	a63	DFR
							-0.83	0	MYB	FxaC_18g03860	a63	DFR
							-0.83	0	NAC	FxaC_5g21620	a63	DFR
							-0.83	0	WRKY	FxaC_22g28920	a63	DFR
							-0.83	0	AUX/IAA	FxaC_23g08190	a64	DFR
							-0.83	0	bHLH	FxaC_13g53440	a64	DFR
							-0.83	0	WRKY	FxaC_27g26080	a64	DFR
							-0.83	0	AUX/IAA	FxaC_13g53740	a65	ANS
							-0.83	0	AUX/IAA	FxaC_13g53880	a65	ANS
							-0.83	0	MADS-MIKC	FxaC_21g10240	a65	ANS
							-0.83	0	MYB	FxaC_7g38050	a65	ANS
							-0.83	0	AUX/IAA	FxaC_22g66780	a66	ANS
							-0.83	0	AUX/IAA	FxaC_5g06112	a66	ANS
							-0.83	0	GRAS	FxaC_24g48370	a66	ANS
							-0.83	0	NAC	FxaC_25g35850	a66	ANS
							-0.83	0	AUX/IAA	FxaC_13g53880	a67	ANS
							-0.83	0	bHLH	FxaC_8g38320	a67	ANS
							-0.83	0	MYB	FxaC_5g14880	a67	ANS
							-0.83	0	WRKY	FxaC_13g22260	a67	ANS
							-0.83	0	bHLH	FxaC_14g10800	a68	ANS
							-0.83	0	GRAS	FxaC_27g46600	a68	ANS
							-0.83	0	MYB	FxaC_19g05980	a68	ANS
							-0.83	0	MADS-MIKC	FxaC_19g36190	a73	CHS
							-0.83	0	AUX/IAA	FxaC_22g66780	a75	CHS
							-0.83	0	bHLH	FxaC_26g20100	a76	CHS
							-0.83	0	bHLH	FxaC_13g53440	a76	CHS
							-0.83	0	MYB	FxaC_5g02370	a76	CHS
							-0.83	0	MYB-related	FxaC_13g02510	a76	CHS
							-0.83	0	GRAS	FxaC_26g06360	a78	HCDBR
							-0.83	0	GRAS	FxaC_3g15420	a79	HCDBR
							-0.83	0	bHLH	FxaC_5g19130	a81	F3'5'H
							-0.83	0	GRAS	FxaC_26g00450	a81	F3'5'H
							-0.83	0	GRAS	FxaC_25g59970	a81	F3'5'H
							-0.83	0	AUX/IAA	FxaC_2g09120	a85	C4H
							-0.83	0	bHLH	FxaC_8g13640	a89	4CL
							-0.83	0	NAC	FxaC_9g32650	a90	CHI
							-0.83	0	MYB-related	FxaC_14g02270	a91	ANS
							-0.83	0	bZIP	FxaC_24g23560	a92	ANS
							-0.82	0	GRAS	FxaC_8g35850	a1	ANR
							-0.82	0	bHLH	FxaC_26g20100	a2	UFGT
							-0.82	0	MYB	FxaC_5g02370	a2	UFGT
							-0.82	0	WRKY	FxaC_9g06260	a5	UFGT
							-0.82	0	MADS-M-type	FxaC_9g48820	a7	UFGT
							-0.82	0	MYB	FxaC_25g43040	a7	UFGT
							-0.82	0	WRKY	FxaC_28g25912	a7	UFGT
							-0.82	0	MYB	FxaC_18g28180	a11	4CL
							-0.82	0	MYB	FxaC_23g55431	a13	DFR
							-0.82	0	MYB	FxaC_15g05310	a14	DFR
							-0.82	0	GRAS	FxaC_23g29170	a15	DFR
							-0.82	0	NAC	FxaC_9g34740	a17	ANS
							-0.82	0	NAC	FxaC_12g30440	a18	ANS
							-0.82	0	bHLH	FxaC_15g11000	a19	HCDBR
							-0.82	0	NAC	FxaC_10g09611	a19	HCDBR
							-0.82	0	GRAS	FxaC_27g46600	a20	ANR
							-0.82	0	NAC	FxaC_12g41541	a20	ANR
							-0.82	0	NAC	FxaC_9g45920	a21	ANR
							-0.82	0	WRKY	FxaC_22g16760	a21	ANR
							-0.82	0	GRAS	FxaC_8g35850	a22	ANR
							-0.82	0	GRAS	FxaC_26g00450	a23	ANR
							-0.82	0	GRAS	FxaC_25g52000	a23	ANR
							-0.82	0	AUX/IAA	FxaC_8g10870	a24	UFGT
							-0.82	0	bHLH	FxaC_15g28330	a24	UFGT
							-0.82	0	bHLH	FxaC_16g23390	a25	UFGT
							-0.82	0	bZIP	FxaC_7g38370	a25	UFGT
							-0.82	0	AUX/IAA	FxaC_8g10870	a26	UFGT
							-0.82	0	bHLH	FxaC_19g02610	a26	UFGT
							-0.82	0	bZIP	FxaC_7g38370	a26	UFGT
							-0.82	0	GRAS	FxaC_4g35930	a26	UFGT
							-0.82	0	MYB	FxaC_19g00520	a26	UFGT
							-0.82	0	MYB	FxaC_7g38050	a26	UFGT
							-0.82	0	AUX/IAA	FxaC_8g10870	a28	UFGT
							-0.82	0	MADS-MIKC	FxaC_19g08810	a28	UFGT
							-0.82	0	AUX/IAA	FxaC_16g04730	a30	UFGT
							-0.82	0	NAC	FxaC_25g35850	a30	UFGT
							-0.82	0	MYB-related	FxaC_25g20870	a32	4CL
							-0.82	0	AUX/IAA	FxaC_22g66780	a33	4CL
							-0.82	0	bHLH	FxaC_6g24010	a33	4CL
							-0.82	0	MYB	FxaC_18g46020	a33	4CL
							-0.82	0	MYB	FxaC_22g09880	a33	4CL
							-0.82	0	MYB	FxaC_19g00520	a33	4CL
							-0.82	0	WRKY	FxaC_25g61030	a33	4CL
							-0.82	0	AUX/IAA	FxaC_23g07140	a34	PAL
							-0.82	0	AUX/IAA	FxaC_24g07510	a34	PAL
							-0.82	0	GRAS	FxaC_1g02420	a34	PAL
							-0.82	0	MYB	FxaC_15g05310	a34	PAL
							-0.82	0	bHLH	FxaC_13g53440	a35	PAL
							-0.82	0	AUX/IAA	FxaC_23g08190	a36	PAL
							-0.82	0	MYB	FxaC_5g02370	a36	PAL
							-0.82	0	AUX/IAA	FxaC_23g41220	a37	PAL
							-0.82	0	MADS-MIKC	FxaC_26g25550	a37	PAL
							-0.82	0	bZIP	FxaC_13g24050	a38	PAL
							-0.82	0	MADS-MIKC	FxaC_21g10240	a38	PAL
							-0.82	0	MADS-MIKC	FxaC_28g36940	a38	PAL
							-0.82	0	MYB	FxaC_24g53300	a38	PAL
							-0.82	0	MYB	FxaC_22g09880	a38	PAL
							-0.82	0	WRKY	FxaC_27g26080	a38	PAL
							-0.82	0	MYB-related	FxaC_13g02510	a39	PAL
							-0.82	0	AUX/IAA	FxaC_16g04730	a40	PAL
							-0.82	0	AUX/IAA	FxaC_23g41201	a40	PAL
							-0.82	0	bHLH	FxaC_3g07880	a40	PAL
							-0.82	0	bZIP	FxaC_13g24050	a40	PAL
							-0.82	0	bZIP	FxaC_7g30690	a40	PAL
							-0.82	0	WRKY	FxaC_25g53060	a40	PAL
							-0.82	0	NAC	FxaC_25g35850	a42	CHI
							-0.82	0	AUX/IAA	FxaC_13g53880	a44	CHI
							-0.82	0	WRKY	FxaC_4g14250	a44	CHI
							-0.82	0	AUX/IAA	FxaC_24g07510	a45	CHI
							-0.82	0	MADS-MIKC	FxaC_19g36190	a45	CHI
							-0.82	0	MADS-MIKC	FxaC_26g25550	a45	CHI
							-0.82	0	MYB-related	FxaC_13g02510	a45	CHI
							-0.82	0	NAC	FxaC_25g35850	a45	CHI
							-0.82	0	MADS-MIKC	FxaC_28g36940	a46	CHI
							-0.82	0	MYB	FxaC_7g38050	a46	CHI
							-0.82	0	MYB	FxaC_5g02370	a46	CHI
							-0.82	0	AUX/IAA	FxaC_24g07510	a47	CHI
							-0.82	0	NAC	FxaC_25g35850	a47	CHI
							-0.82	0	bHLH	FxaC_13g53440	a48	CHI
							-0.82	0	MYB	FxaC_15g05310	a48	CHI
							-0.82	0	MYB	FxaC_7g38050	a49	CHI
							-0.82	0	bHLH	FxaC_3g21430	a50	CHI
							-0.82	0	bHLH	FxaC_8g38320	a50	CHI
							-0.82	0	GRAS	FxaC_4g25970	a52	CHI
							-0.82	0	MYB	FxaC_7g36800	a54	F3H
							-0.82	0	bHLH	FxaC_23g13500	a55	F3H
							-0.82	0	AUX/IAA	FxaC_24g07510	a56	F3H
							-0.82	0	WRKY	FxaC_22g28920	a56	F3H
							-0.82	0	GRAS	FxaC_26g00450	a59	F3'H
							-0.82	0	NAC	FxaC_10g09611	a59	F3'H
							-0.82	0	NAC	FxaC_9g32650	a59	F3'H
							-0.82	0	WRKY	FxaC_22g16760	a59	F3'H
							-0.82	0	bHLH	FxaC_18g43880	a60	F3'H
							-0.82	0	bHLH	FxaC_16g23390	a60	F3'H
							-0.82	0	bZIP	FxaC_12g22480	a60	F3'H
							-0.82	0	AUX/IAA	FxaC_5g06112	a61	DFR
							-0.82	0	MADS-MIKC	FxaC_19g36190	a62	DFR
							-0.82	0	MYB	FxaC_24g53300	a62	DFR
							-0.82	0	MYB	FxaC_23g55431	a62	DFR
							-0.82	0	WRKY	FxaC_2g37820	a62	DFR
							-0.82	0	AUX/IAA	FxaC_13g53740	a63	DFR
							-0.82	0	AUX/IAA	FxaC_2g03540	a63	DFR
							-0.82	0	bHLH	FxaC_17g49210	a63	DFR
							-0.82	0	bHLH	FxaC_28g19030	a63	DFR
							-0.82	0	MYB	FxaC_7g36800	a63	DFR
							-0.82	0	WRKY	FxaC_22g72900	a64	DFR
							-0.82	0	AUX/IAA	FxaC_2g03540	a65	ANS
							-0.82	0	AUX/IAA	FxaC_22g24640	a65	ANS
							-0.82	0	AUX/IAA	FxaC_3g05750	a65	ANS
							-0.82	0	AUX/IAA	FxaC_24g07510	a65	ANS
							-0.82	0	AUX/IAA	FxaC_22g66780	a65	ANS
							-0.82	0	GRAS	FxaC_4g20720	a65	ANS
							-0.82	0	bHLH	FxaC_3g21430	a66	ANS
							-0.82	0	MYB	FxaC_7g38050	a66	ANS
							-0.82	0	bHLH	FxaC_18g43880	a67	ANS
							-0.82	0	WRKY	FxaC_22g72900	a67	ANS
							-0.82	0	MYB	FxaC_3g25830	a68	ANS
							-0.82	0	MYB	FxaC_4g15021	a68	ANS
							-0.82	0	MYB	FxaC_11g47240	a71	AGT
							-0.82	0	MYB	FxaC_5g02370	a72	CHS
							-0.82	0	MYB-related	FxaC_13g02510	a72	CHS
							-0.82	0	WRKY	FxaC_22g28920	a72	CHS
							-0.82	0	AUX/IAA	FxaC_23g41201	a73	CHS
							-0.82	0	MADS-MIKC	FxaC_28g36940	a73	CHS
							-0.82	0	MYB-related	FxaC_13g02510	a73	CHS
							-0.82	0	MADS-MIKC	FxaC_28g36940	a75	CHS
							-0.82	0	bHLH	FxaC_23g13500	a76	CHS
							-0.82	0	WRKY	FxaC_22g28920	a76	CHS
							-0.82	0	MADS-MIKC	FxaC_19g36190	a77	CHS
							-0.82	0	MADS-MIKC	FxaC_28g36940	a77	CHS
							-0.82	0	MYB-related	FxaC_13g02510	a77	CHS
							-0.82	0	AUX/IAA	FxaC_13g24080	a78	HCDBR
							-0.82	0	NAC	FxaC_9g32670	a78	HCDBR
							-0.82	0	GRAS	FxaC_25g59970	a79	HCDBR
							-0.82	0	NAC	FxaC_9g32650	a79	HCDBR
							-0.82	0	AUX/IAA	FxaC_22g66780	a82	LAR
							-0.82	0	AUX/IAA	FxaC_5g16040	a90	CHI
							-0.82	0	GRAS	FxaC_27g46600	a90	CHI
							-0.82	0	GRAS	FxaC_27g49990	a90	CHI
							-0.82	0	MYB	FxaC_4g15021	a90	CHI
							-0.82	0	NAC	FxaC_16g25430	a93	ANS
							-0.81	0	MYB-related	FxaC_21g22720	a1	ANR
							-0.81	0	NAC	FxaC_21g04300	a1	ANR
							-0.81	0	NAC	FxaC_9g32650	a1	ANR
							-0.81	0	GRAS	FxaC_4g20720	a2	UFGT
							-0.81	0	MADS-MIKC	FxaC_21g10240	a2	UFGT
							-0.81	0	WRKY	FxaC_17g06570	a2	UFGT
							-0.81	0	MADS-M-type	FxaC_10g01030	a7	UFGT
							-0.81	0	WRKY	FxaC_4g14030	a7	UFGT
							-0.81	0	MYB-related	FxaC_18g25540	a8	UFGT
							-0.81	0	MYB-related	FxaC_18g25540	a8	UFGT
							-0.81	0	bHLH	FxaC_17g01520	a10	4CL
							-0.81	0	NAC	FxaC_28g18270	a10	4CL
							-0.81	0	MYB	FxaC_20g02030	a11	4CL
							-0.81	0	MADS-MIKC	FxaC_28g36940	a13	DFR
							-0.81	0	MYB	FxaC_12g46860	a13	DFR
							-0.81	0	MYB	FxaC_5g02370	a13	DFR
							-0.81	0	bHLH	FxaC_26g20100	a14	DFR
							-0.81	0	MYB	FxaC_5g02370	a14	DFR
							-0.81	0	AUX/IAA	FxaC_23g07140	a15	DFR
							-0.81	0	bHLH	FxaC_3g21430	a15	DFR
							-0.81	0	MADS-MIKC	FxaC_21g10240	a15	DFR
							-0.81	0	WRKY	FxaC_22g12340	a16	ANS
							-0.81	0	WRKY	FxaC_21g14380	a17	ANS
							-0.81	0	MYB	FxaC_4g15021	a19	HCDBR
							-0.81	0	AUX/IAA	FxaC_13g24080	a21	ANR
							-0.81	0	bHLH	FxaC_3g17790	a21	ANR
							0.81	0	MYB	FxaC_2g30690	a35	PAL
							-0.81	0	WRKY	FxaC_21g19550	a21	ANR
							-0.81	0	MYB-related	FxaC_21g22720	a22	ANR
							-0.81	0	NAC	FxaC_21g04300	a22	ANR
							-0.81	0	NAC	FxaC_9g32650	a22	ANR
							-0.81	0	GRAS	FxaC_4g25970	a23	ANR
							-0.81	0	MYB	FxaC_4g15021	a23	ANR
							-0.81	0	bHLH	FxaC_25g23620	a24	UFGT
							-0.81	0	MYB	FxaC_5g14880	a24	UFGT
							-0.81	0	MYB	FxaC_18g46020	a24	UFGT
							-0.81	0	AUX/IAA	FxaC_13g53880	a26	UFGT
							-0.81	0	bHLH	FxaC_28g19030	a26	UFGT
							-0.81	0	MYB	FxaC_6g41370	a26	UFGT
							-0.81	0	MYB	FxaC_22g09880	a28	UFGT
							-0.81	0	AUX/IAA	FxaC_3g05750	a30	UFGT
							-0.81	0	MADS-MIKC	FxaC_19g36190	a30	UFGT
							-0.81	0	MYB	FxaC_12g46860	a33	4CL
							-0.81	0	WRKY	FxaC_26g22640	a33	4CL
							-0.81	0	MADS-MIKC	FxaC_28g36940	a34	PAL
							-0.81	0	MYB	FxaC_5g02370	a34	PAL
							-0.81	0	AUX/IAA	FxaC_23g08190	a35	PAL
							-0.81	0	AUX/IAA	FxaC_23g07140	a36	PAL
							-0.81	0	bHLH	FxaC_6g24010	a36	PAL
							-0.81	0	MYB-related	FxaC_13g02510	a36	PAL
							-0.81	0	bHLH	FxaC_1g21380	a38	PAL
							-0.81	0	bHLH	FxaC_27g40170	a38	PAL
							-0.81	0	bHLH	FxaC_13g53440	a38	PAL
							-0.81	0	MADS-MIKC	FxaC_19g08810	a38	PAL
							-0.81	0	MADS-MIKC	FxaC_26g25550	a38	PAL
							-0.81	0	MYB	FxaC_18g03860	a38	PAL
							-0.81	0	MYB-related	FxaC_13g02510	a38	PAL
							-0.81	0	WRKY	FxaC_15g15560	a38	PAL
							-0.81	0	WRKY	FxaC_22g72900	a38	PAL
							-0.81	0	bHLH	FxaC_23g13500	a39	PAL
							-0.81	0	WRKY	FxaC_27g26080	a39	PAL
							-0.81	0	bHLH	FxaC_27g33370	a40	PAL
							-0.81	0	bHLH	FxaC_27g40170	a40	PAL
							-0.81	0	GRAS	FxaC_23g29170	a40	PAL
							-0.81	0	MYB	FxaC_23g55431	a40	PAL
							-0.81	0	MYB	FxaC_6g41370	a40	PAL
							-0.81	0	MADS-MIKC	FxaC_19g36190	a42	CHI
							-0.81	0	MADS-MIKC	FxaC_28g36940	a42	CHI
							-0.81	0	MYB-related	FxaC_13g02510	a42	CHI
							-0.81	0	bHLH	FxaC_25g23620	a43	CHI
							-0.81	0	bHLH	FxaC_23g13500	a43	CHI
							-0.81	0	MYB	FxaC_7g38050	a43	CHI
							-0.81	0	AUX/IAA	FxaC_23g06450	a44	CHI
							-0.81	0	MYB	FxaC_5g14880	a44	CHI
							-0.81	0	MADS-MIKC	FxaC_28g36940	a45	CHI
							-0.81	0	MYB-related	FxaC_13g02510	a46	CHI
							-0.81	0	bHLH	FxaC_3g21430	a47	CHI
							-0.81	0	MADS-MIKC	FxaC_19g36190	a47	CHI
							-0.81	0	MADS-MIKC	FxaC_26g25550	a47	CHI
							-0.81	0	MADS-MIKC	FxaC_28g36940	a47	CHI
							-0.81	0	GRAS	FxaC_23g29170	a48	CHI
							-0.81	0	MYB	FxaC_23g55431	a48	CHI
							-0.81	0	bHLH	FxaC_25g23620	a49	CHI
							-0.81	0	bHLH	FxaC_23g13500	a49	CHI
							-0.81	0	WRKY	FxaC_22g28920	a49	CHI
							-0.81	0	AUX/IAA	FxaC_16g04730	a50	CHI
							-0.81	0	AUX/IAA	FxaC_23g06450	a50	CHI
							-0.81	0	bHLH	FxaC_6g38300	a50	CHI
							-0.81	0	GRAS	FxaC_4g35930	a50	CHI
							-0.81	0	NAC	FxaC_3g06620	a50	CHI
							-0.81	0	GRAS	FxaC_25g52000	a51	CHI
							-0.81	0	bHLH	FxaC_27g33370	a54	F3H
							-0.81	0	MYB	FxaC_15g05310	a54	F3H
							-0.81	0	MYB	FxaC_12g46860	a55	F3H
							-0.81	0	MYB-related	FxaC_13g02510	a55	F3H
							-0.81	0	WRKY	FxaC_27g26080	a55	F3H
							-0.81	0	bHLH	FxaC_23g13500	a56	F3H
							-0.81	0	MADS-MIKC	FxaC_26g25550	a56	F3H
							-0.81	0	MYB	FxaC_7g38050	a56	F3H
							-0.81	0	AUX/IAA	FxaC_23g41201	a57	F3H
							-0.81	0	MADS-MIKC	FxaC_19g36190	a57	F3H
							-0.81	0	MADS-MIKC	FxaC_28g36940	a57	F3H
							-0.81	0	MYB-related	FxaC_13g02510	a57	F3H
							-0.81	0	GRAS	FxaC_25g59970	a58	F3'H
							-0.81	0	GRAS	FxaC_4g25970	a58	F3'H
							-0.81	0	GRAS	FxaC_25g52000	a58	F3'H
							-0.81	0	NAC	FxaC_9g45920	a58	F3'H
							-0.81	0	GRAS	FxaC_25g59970	a59	F3'H
							-0.81	0	AUX/IAA	FxaC_23g41220	a61	DFR
							-0.81	0	bHLH	FxaC_3g07880	a62	DFR
							-0.81	0	bHLH	FxaC_1g21380	a62	DFR
							-0.81	0	bHLH	FxaC_15g28330	a62	DFR
							-0.81	0	MYB	FxaC_7g36800	a62	DFR
							-0.81	0	WRKY	FxaC_8g04260	a62	DFR
							-0.81	0	AUX/IAA	FxaC_22g66780	a63	DFR
							-0.81	0	AUX/IAA	FxaC_23g41220	a63	DFR
							-0.81	0	bHLH	FxaC_13g53440	a63	DFR
							-0.81	0	bHLH	FxaC_23g13500	a63	DFR
							-0.81	0	GRAS	FxaC_4g35930	a63	DFR
							-0.81	0	MYB	FxaC_22g09880	a63	DFR
							-0.81	0	TCP	FxaC_15g06010	a63	DFR
							-0.81	0	WRKY	FxaC_8g04260	a63	DFR
							-0.81	0	bHLH	FxaC_3g21430	a64	DFR
							-0.81	0	GRAS	FxaC_1g02420	a64	DFR
							-0.81	0	GRAS	FxaC_24g48370	a64	DFR
							-0.81	0	MYB	FxaC_6g41370	a64	DFR
							-0.81	0	MYB	FxaC_6g40500	a64	DFR
							-0.81	0	AUX/IAA	FxaC_16g04730	a65	ANS
							-0.81	0	AUX/IAA	FxaC_23g41220	a65	ANS
							-0.81	0	bHLH	FxaC_13g15950	a65	ANS
							-0.81	0	bHLH	FxaC_6g38300	a65	ANS
							-0.81	0	bHLH	FxaC_27g40170	a67	ANS
							-0.81	0	AUX/IAA	FxaC_15g17110	a68	ANS
							-0.81	0	bHLH	FxaC_7g17700	a68	ANS
							-0.81	0	GRAS	FxaC_27g49990	a68	ANS
							-0.81	0	GRAS	FxaC_26g06360	a68	ANS
							-0.81	0	GRAS	FxaC_25g59970	a68	ANS
							-0.81	0	NAC	FxaC_12g41541	a68	ANS
							-0.81	0	WRKY	FxaC_22g16760	a68	ANS
							-0.81	0	MYB-related	FxaC_27g46780	a69	ANS
							-0.81	0	WRKY	FxaC_24g51560	a69	ANS
							-0.81	0	MYB	FxaC_12g00860	a71	AGT
							-0.81	0	bHLH	FxaC_23g13500	a72	CHS
							-0.81	0	MADS-MIKC	FxaC_19g36190	a72	CHS
							-0.81	0	MYB	FxaC_5g02370	a73	CHS
							-0.81	0	WRKY	FxaC_22g28920	a73	CHS
							-0.81	0	AUX/IAA	FxaC_23g41201	a74	CHS
							-0.81	0	MADS-MIKC	FxaC_19g36190	a74	CHS
							-0.81	0	MADS-MIKC	FxaC_28g36940	a74	CHS
							-0.81	0	MYB-related	FxaC_13g02510	a74	CHS
							-0.81	0	MYB	FxaC_5g02370	a75	CHS
							-0.81	0	MYB-related	FxaC_13g02510	a75	CHS
							-0.81	0	WRKY	FxaC_22g28920	a75	CHS
							-0.81	0	bHLH	FxaC_25g23620	a76	CHS
							-0.81	0	MYB	FxaC_15g05310	a76	CHS
							-0.81	0	AUX/IAA	FxaC_23g41201	a77	CHS
							-0.81	0	MYB	FxaC_5g02370	a77	CHS
							-0.81	0	WRKY	FxaC_22g28920	a77	CHS
							-0.81	0	bHLH	FxaC_5g19130	a78	HCDBR
							-0.81	0	WRKY	FxaC_22g16760	a78	HCDBR
							-0.81	0	NAC	FxaC_9g32670	a79	HCDBR
							-0.81	0	WRKY	FxaC_22g16760	a79	HCDBR
							-0.81	0	AUX/IAA	FxaC_13g24080	a80	HCDBR
							-0.81	0	GRAS	FxaC_4g25970	a80	HCDBR
							0.85	0	MYB	FxaC_2g30690	a36	PAL
							-0.81	0	NAC	FxaC_11g06170	a80	HCDBR
							-0.81	0	NAC	FxaC_9g34740	a81	F3'5'H
							-0.81	0	AUX/IAA	FxaC_3g03010	a86	C4H
							-0.81	0	MYB-related	FxaC_27g30280	a87	C4H
							-0.81	0	bZIP	FxaC_11g24800	a88	4CL
							-0.81	0	GRAS	FxaC_3g15420	a90	CHI
							-0.81	0	WRKY	FxaC_23g61570	a90	CHI
							-0.81	0	AUX/IAA	FxaC_23g08190	a92	ANS
							-0.81	0	bZIP	FxaC_8g33370	a92	ANS
							-0.8	0	AUX/IAA	FxaC_13g50980	a2	UFGT
							-0.8	0	AUX/IAA	FxaC_22g66780	a2	UFGT
							-0.8	0	bHLH	FxaC_17g49210	a2	UFGT
							-0.8	0	bHLH	FxaC_28g19030	a2	UFGT
							-0.8	0	MADS-MIKC	FxaC_26g25550	a2	UFGT
							-0.8	0	MYB	FxaC_19g00520	a2	UFGT
							-0.8	0	WRKY	FxaC_28g20480	a2	UFGT
							-0.8	0	MYB	FxaC_10g50600	a5	UFGT
							-0.8	0	NAC	FxaC_11g29290	a7	UFGT
							-0.8	0	MYB-related	FxaC_25g22070	a11	4CL
							-0.8	0	GRAS	FxaC_23g29170	a13	DFR
							-0.8	0	MADS-MIKC	FxaC_28g36940	a14	DFR
							-0.8	0	AUX/IAA	FxaC_13g53880	a15	DFR
							-0.8	0	GRAS	FxaC_2g19330	a17	ANS
							-0.8	0	WRKY	FxaC_21g19550	a18	ANS
							-0.8	0	NAC	FxaC_9g32650	a19	HCDBR
							-0.8	0	MADS-M-type	FxaC_16g30580	a20	ANR
							-0.8	0	GRAS	FxaC_26g00450	a21	ANR
							-0.8	0	GRAS	FxaC_25g59970	a21	ANR
							-0.8	0	NAC	FxaC_10g20420	a21	ANR
							-0.8	0	WRKY	FxaC_24g51560	a21	ANR
							-0.8	0	GRAS	FxaC_8g35850	a23	ANR
							-0.8	0	bZIP	FxaC_7g38370	a24	UFGT
							-0.8	0	GRAS	FxaC_11g38060	a24	UFGT
							-0.8	0	MYB	FxaC_6g40500	a24	UFGT
							-0.8	0	bHLH	FxaC_25g23620	a25	UFGT
							-0.8	0	AUX/IAA	FxaC_15g38980	a26	UFGT
							-0.8	0	AUX/IAA	FxaC_16g02100	a28	UFGT
							-0.8	0	AUX/IAA	FxaC_2g03540	a28	UFGT
							-0.8	0	bHLH	FxaC_6g38300	a28	UFGT
							-0.8	0	bZIP	FxaC_7g38370	a28	UFGT
							-0.8	0	bHLH	FxaC_25g23620	a29	UFGT
							-0.8	0	AUX/IAA	FxaC_15g35770	a30	UFGT
							-0.8	0	bHLH	FxaC_6g38300	a30	UFGT
							-0.8	0	NAC	FxaC_24g57020	a32	4CL
							-0.8	0	AUX/IAA	FxaC_24g07510	a33	4CL
							-0.8	0	bHLH	FxaC_26g42330	a33	4CL
							-0.8	0	bHLH	FxaC_28g19030	a33	4CL
							-0.8	0	MADS-MIKC	FxaC_19g08810	a33	4CL
							-0.8	0	WRKY	FxaC_18g01490	a33	4CL
							-0.8	0	WRKY	FxaC_22g28920	a33	4CL
							-0.8	0	bHLH	FxaC_13g53440	a34	PAL
							-0.8	0	MADS-MIKC	FxaC_28g36940	a35	PAL
							-0.8	0	MYB	FxaC_7g38050	a35	PAL
							-0.8	0	MYB	FxaC_15g05310	a35	PAL
							-0.8	0	AUX/IAA	FxaC_22g24640	a36	PAL
							-0.8	0	bHLH	FxaC_13g53440	a36	PAL
							-0.8	0	WRKY	FxaC_27g26080	a36	PAL
							-0.8	0	MYB	FxaC_7g38050	a37	PAL
							-0.8	0	bHLH	FxaC_27g33370	a38	PAL
							-0.8	0	bHLH	FxaC_3g21430	a38	PAL
							-0.8	0	bHLH	FxaC_28g19030	a38	PAL
							-0.8	0	bHLH	FxaC_6g24010	a38	PAL
							-0.8	0	GRAS	FxaC_24g48370	a38	PAL
							-0.8	0	WRKY	FxaC_25g22040	a38	PAL
							-0.8	0	AUX/IAA	FxaC_3g05750	a39	PAL
							-0.8	0	AUX/IAA	FxaC_23g41201	a39	PAL
							-0.8	0	MYB	FxaC_21g11470	a39	PAL
							-0.8	0	bHLH	FxaC_1g21380	a40	PAL
							-0.8	0	GRAS	FxaC_4g20720	a40	PAL
							-0.8	0	MYB	FxaC_6g41370	a41	PAL
							-0.8	0	bHLH	FxaC_3g21430	a42	CHI
							-0.8	0	WRKY	FxaC_22g28920	a42	CHI
							-0.8	0	AUX/IAA	FxaC_23g41201	a43	CHI
							-0.8	0	bHLH	FxaC_6g24010	a43	CHI
							-0.8	0	GRAS	FxaC_1g02420	a43	CHI
							-0.8	0	MADS-MIKC	FxaC_26g40590	a43	CHI
							-0.8	0	WRKY	FxaC_27g26080	a43	CHI
							-0.8	0	WRKY	FxaC_22g28920	a43	CHI
							-0.8	0	AUX/IAA	FxaC_24g40130	a44	CHI
							-0.8	0	AUX/IAA	FxaC_24g07510	a44	CHI
							-0.8	0	bHLH	FxaC_18g43880	a44	CHI
							-0.8	0	bHLH	FxaC_1g21610	a44	CHI
							-0.8	0	bHLH	FxaC_14g02150	a44	CHI
							-0.8	0	bHLH	FxaC_27g40170	a44	CHI
							-0.8	0	WRKY	FxaC_13g22260	a44	CHI
							-0.8	0	bHLH	FxaC_3g21430	a45	CHI
							-0.8	0	MYB	FxaC_5g02370	a45	CHI
							-0.8	0	GRAS	FxaC_1g02420	a46	CHI
							-0.8	0	NAC	FxaC_25g35850	a46	CHI
							-0.8	0	MYB-related	FxaC_13g02510	a47	CHI
							-0.8	0	MYB	FxaC_5g02370	a48	CHI
							-0.8	0	bHLH	FxaC_13g53440	a49	CHI
							-0.8	0	AUX/IAA	FxaC_15g35770	a50	CHI
							-0.8	0	AUX/IAA	FxaC_24g40130	a50	CHI
							-0.8	0	AUX/IAA	FxaC_24g07510	a50	CHI
							-0.8	0	bHLH	FxaC_27g40170	a50	CHI
							-0.8	0	AUX/IAA	FxaC_13g24080	a52	CHI
							-0.8	0	bHLH	FxaC_15g11000	a53	CHI
							-0.8	0	GRAS	FxaC_26g06360	a53	CHI
							-0.8	0	bHLH	FxaC_6g24010	a54	F3H
							-0.8	0	MYB	FxaC_6g41370	a54	F3H
							-0.8	0	MYB	FxaC_6g40500	a54	F3H
							-0.8	0	AUX/IAA	FxaC_23g07140	a55	F3H
							-0.8	0	bHLH	FxaC_1g21380	a55	F3H
							-0.8	0	bHLH	FxaC_26g20100	a56	F3H
							-0.8	0	bHLH	FxaC_25g23620	a56	F3H
							-0.8	0	bHLH	FxaC_13g53440	a56	F3H
							-0.8	0	WRKY	FxaC_27g26080	a56	F3H
							-0.8	0	AUX/IAA	FxaC_24g07510	a57	F3H
							-0.8	0	MYB	FxaC_5g02370	a57	F3H
							-0.8	0	NAC	FxaC_25g35850	a57	F3H
							-0.8	0	WRKY	FxaC_22g28920	a57	F3H
							-0.8	0	GRAS	FxaC_2g19330	a58	F3'H
							-0.8	0	NAC	FxaC_9g32650	a58	F3'H
							-0.8	0	AUX/IAA	FxaC_13g53880	a60	F3'H
							-0.8	0	GRAS	FxaC_23g29170	a61	DFR
							-0.8	0	MYB	FxaC_12g46860	a61	DFR
							-0.8	0	AUX/IAA	FxaC_13g53880	a62	DFR
							-0.8	0	bHLH	FxaC_27g33370	a62	DFR
							-0.8	0	bZIP	FxaC_13g24050	a62	DFR
							-0.8	0	GRAS	FxaC_11g38040	a62	DFR
							-0.8	0	MYB	FxaC_12g46860	a62	DFR
							-0.8	0	WRKY	FxaC_28g20480	a62	DFR
							-0.8	0	bHLH	FxaC_1g21380	a63	DFR
							-0.8	0	bHLH	FxaC_27g33370	a63	DFR
							-0.8	0	bHLH	FxaC_6g38300	a63	DFR
							-0.8	0	GRAS	FxaC_11g38060	a63	DFR
							-0.8	0	MADS-MIKC	FxaC_26g25550	a63	DFR
							-0.8	0	MYB	FxaC_23g55431	a63	DFR
							-0.8	0	AUX/IAA	FxaC_13g53880	a64	DFR
							-0.8	0	AUX/IAA	FxaC_13g50980	a64	DFR
							-0.8	0	AUX/IAA	FxaC_23g41201	a64	DFR
							-0.8	0	bHLH	FxaC_3g07880	a64	DFR
							-0.8	0	MADS-MIKC	FxaC_19g36190	a64	DFR
							-0.8	0	MYB	FxaC_24g53300	a64	DFR
							-0.8	0	MYB	FxaC_7g36800	a64	DFR
							-0.8	0	WRKY	FxaC_28g20480	a64	DFR
							-0.8	0	AUX/IAA	FxaC_16g02100	a65	ANS
							-0.8	0	AUX/IAA	FxaC_15g38980	a65	ANS
							-0.8	0	AUX/IAA	FxaC_23g07140	a65	ANS
							-0.8	0	bHLH	FxaC_3g07880	a65	ANS
							-0.8	0	GRAS	FxaC_3g19690	a65	ANS
							-0.8	0	NAC	FxaC_3g06620	a65	ANS
							-0.8	0	WRKY	FxaC_27g26080	a65	ANS
							-0.8	0	AUX/IAA	FxaC_13g53880	a66	ANS
							-0.8	0	MADS-MIKC	FxaC_28g36940	a66	ANS
							-0.8	0	MYB-related	FxaC_13g02510	a66	ANS
							-0.8	0	AUX/IAA	FxaC_23g06450	a67	ANS
							-0.8	0	bHLH	FxaC_1g21610	a67	ANS
							-0.8	0	GRAS	FxaC_11g38040	a67	ANS
							-0.8	0	GRAS	FxaC_12g09600	a67	ANS
							-0.8	0	TCP	FxaC_26g25380	a67	ANS
							-0.8	0	AUX/IAA	FxaC_13g24080	a68	ANS
							-0.8	0	bHLH	FxaC_5g19130	a68	ANS
							-0.8	0	GRAS	FxaC_25g52000	a68	ANS
							-0.8	0	bHLH	FxaC_26g20100	a72	CHS
							-0.8	0	bHLH	FxaC_13g53440	a72	CHS
							-0.8	0	MYB	FxaC_7g38050	a72	CHS
							-0.8	0	AUX/IAA	FxaC_24g07510	a73	CHS
							-0.8	0	bHLH	FxaC_3g21430	a73	CHS
							-0.8	0	bHLH	FxaC_13g53440	a73	CHS
							-0.8	0	NAC	FxaC_25g35850	a73	CHS
							-0.8	0	AUX/IAA	FxaC_24g07510	a74	CHS
							-0.8	0	MYB	FxaC_5g02370	a74	CHS
							-0.8	0	NAC	FxaC_25g35850	a74	CHS
							-0.8	0	WRKY	FxaC_22g28920	a74	CHS
							-0.8	0	NAC	FxaC_25g35850	a77	CHS
							-0.8	0	bHLH	FxaC_3g17790	a78	HCDBR
							-0.8	0	bHLH	FxaC_5g19130	a80	HCDBR
							-0.8	0	NAC	FxaC_9g45920	a80	HCDBR
							-0.8	0	WRKY	FxaC_22g01520	a81	F3'5'H
							-0.8	0	GRAS	FxaC_3g15060	a83	LAR
							-0.8	0	AUX/IAA	FxaC_2g09120	a87	C4H
							-0.8	0	bZIP	FxaC_23g41130	a87	C4H
							-0.8	0	bZIP	FxaC_9g27060	a88	4CL
							-0.8	0	NAC	FxaC_11g18450	a90	CHI
							-0.8	0	AUX/IAA	FxaC_22g66780	a91	ANS
							0.8	0	AUX/IAA	FxaC_15g38980	a1	ANR
							0.8	0	AUX/IAA	FxaC_2g03540	a1	ANR
							0.8	0	AUX/IAA	FxaC_24g41080	a1	ANR
							0.8	0	WRKY	FxaC_22g16760	a2	UFGT
							0.8	0	NAC	FxaC_1g30610	a4	UFGT
							0.8	0	bZIP	FxaC_12g22330	a5	UFGT
							0.8	0	WRKY	FxaC_25g53060	a6	UFGT
							0.8	0	bHLH	FxaC_2g10650	a7	UFGT
							0.8	0	MYB-related	FxaC_27g46780	a8	UFGT
							0.8	0	NAC	FxaC_23g26600	a11	4CL
							0.8	0	MYB	FxaC_19g05980	a13	DFR
							0.8	0	NAC	FxaC_12g41541	a14	DFR
							0.8	0	NAC	FxaC_11g06170	a15	DFR
							0.8	0	bHLH	FxaC_23g13500	a17	ANS
							0.8	0	AUX/IAA	FxaC_24g39290	a18	ANS
							0.8	0	bHLH	FxaC_26g20100	a18	ANS
							0.8	0	bHLH	FxaC_25g23620	a18	ANS
							0.8	0	GRAS	FxaC_23g29170	a18	ANS
							0.8	0	MADS-MIKC	FxaC_28g36940	a18	ANS
							0.8	0	AUX/IAA	FxaC_2g03540	a19	HCDBR
							0.8	0	AUX/IAA	FxaC_13g50980	a19	HCDBR
							0.8	0	GRAS	FxaC_11g38040	a19	HCDBR
							0.8	0	AUX/IAA	FxaC_15g38980	a20	ANR
							0.8	0	AUX/IAA	FxaC_15g35770	a20	ANR
							0.8	0	AUX/IAA	FxaC_16g04730	a20	ANR
							0.8	0	AUX/IAA	FxaC_24g40130	a20	ANR
							0.8	0	bHLH	FxaC_17g49210	a20	ANR
							0.8	0	bHLH	FxaC_6g38300	a20	ANR
							0.8	0	GRAS	FxaC_4g35930	a20	ANR
							0.8	0	GRAS	FxaC_24g48370	a20	ANR
							0.8	0	MYB	FxaC_18g03860	a20	ANR
							0.8	0	WRKY	FxaC_15g15560	a20	ANR
							0.8	0	WRKY	FxaC_23g11140	a20	ANR
							0.8	0	AUX/IAA	FxaC_22g24640	a21	ANR
							0.8	0	AUX/IAA	FxaC_23g41220	a21	ANR
							0.8	0	MYB	FxaC_12g46860	a21	ANR
							0.8	0	AUX/IAA	FxaC_15g38980	a22	ANR
							0.8	0	AUX/IAA	FxaC_2g03540	a22	ANR
							0.8	0	AUX/IAA	FxaC_24g41080	a22	ANR
							0.8	0	AUX/IAA	FxaC_22g24640	a23	ANR
							0.8	0	AUX/IAA	FxaC_23g07140	a23	ANR
							0.8	0	bHLH	FxaC_23g13500	a23	ANR
							0.8	0	MYB	FxaC_19g00520	a23	ANR
							0.8	0	MYB	FxaC_6g41370	a23	ANR
							0.8	0	NAC	FxaC_25g35850	a23	ANR
							0.8	0	WRKY	FxaC_17g06570	a23	ANR
							0.8	0	NAC	FxaC_9g34740	a24	UFGT
							0.8	0	NAC	FxaC_3g39520	a25	UFGT
							0.8	0	WRKY	FxaC_22g12340	a25	UFGT
							0.8	0	GRAS	FxaC_3g15420	a26	UFGT
							0.8	0	WRKY	FxaC_25g61030	a27	UFGT
							0.8	0	bZIP	FxaC_23g17770	a28	UFGT
							0.8	0	GRAS	FxaC_8g35850	a28	UFGT
							0.8	0	WRKY	FxaC_27g44640	a28	UFGT
							0.8	0	AUX/IAA	FxaC_13g24080	a29	UFGT
							0.8	0	AUX/IAA	FxaC_5g16040	a29	UFGT
							0.8	0	bHLH	FxaC_3g17790	a29	UFGT
							0.8	0	NAC	FxaC_11g18450	a29	UFGT
							0.8	0	GRAS	FxaC_8g35850	a30	UFGT
							0.8	0	bZIP	FxaC_27g28050	a31	4CL
							0.8	0	bZIP	FxaC_6g39990	a31	4CL
							0.8	0	AUX/IAA	FxaC_13g24080	a33	4CL
							0.8	0	bHLH	FxaC_3g17790	a33	4CL
							0.8	0	NAC	FxaC_12g30440	a33	4CL
							0.8	0	NAC	FxaC_10g09611	a33	4CL
							0.8	0	bZIP	FxaC_23g17770	a34	PAL
							0.8	0	MYB	FxaC_19g05980	a34	PAL
							0.8	0	bHLH	FxaC_14g10800	a36	PAL
							0.8	0	WRKY	FxaC_24g51560	a36	PAL
							0.8	0	WRKY	FxaC_22g12340	a37	PAL
							0.8	0	WRKY	FxaC_21g14380	a37	PAL
							0.8	0	NAC	FxaC_10g09611	a38	PAL
							0.8	0	NAC	FxaC_11g06170	a40	PAL
							0.8	0	NAC	FxaC_10g20420	a42	CHI
							0.8	0	NAC	FxaC_9g45920	a42	CHI
							0.8	0	WRKY	FxaC_21g19550	a42	CHI
							0.8	0	MYB	FxaC_4g15021	a43	CHI
							0.8	0	NAC	FxaC_21g04300	a44	CHI
							0.8	0	WRKY	FxaC_22g12340	a44	CHI
							0.8	0	WRKY	FxaC_23g61570	a45	CHI
							0.8	0	MYB	FxaC_4g15021	a46	CHI
							0.8	0	bHLH	FxaC_7g17700	a47	CHI
							0.8	0	GRAS	FxaC_4g25970	a47	CHI
							0.8	0	WRKY	FxaC_21g19550	a47	CHI
							0.8	0	bHLH	FxaC_14g10800	a48	CHI
							0.8	0	bHLH	FxaC_3g17790	a48	CHI
							0.8	0	MYB	FxaC_23g47390	a48	CHI
							0.8	0	WRKY	FxaC_23g61570	a48	CHI
							0.8	0	MYB	FxaC_4g15021	a49	CHI
							0.8	0	NAC	FxaC_9g34740	a49	CHI
							0.8	0	bHLH	FxaC_1g21380	a51	CHI
							0.8	0	bHLH	FxaC_28g19030	a51	CHI
							0.8	0	MYB	FxaC_18g03860	a51	CHI
							0.8	0	bHLH	FxaC_25g23620	a52	CHI
							0.8	0	bHLH	FxaC_22g31320	a52	CHI
							0.8	0	AUX/IAA	FxaC_24g41080	a53	CHI
							0.8	0	AUX/IAA	FxaC_23g08190	a53	CHI
							0.8	0	bHLH	FxaC_3g21430	a53	CHI
							0.8	0	bHLH	FxaC_23g13500	a53	CHI
							0.8	0	bZIP	FxaC_6g41780	a53	CHI
							0.8	0	MYB	FxaC_18g03860	a53	CHI
							0.8	0	WRKY	FxaC_4g14250	a53	CHI
							0.8	0	WRKY	FxaC_27g26080	a53	CHI
							0.8	0	WRKY	FxaC_26g22640	a53	CHI
							0.8	0	bHLH	FxaC_15g11000	a54	F3H
							0.8	0	NAC	FxaC_11g18450	a54	F3H
							0.8	0	WRKY	FxaC_24g51560	a54	F3H
							0.8	0	GRAS	FxaC_27g46600	a55	F3H
							0.8	0	MADS-MIKC	FxaC_22g17110	a55	F3H
							0.8	0	GRAS	FxaC_2g19330	a56	F3H
							0.8	0	WRKY	FxaC_24g51560	a56	F3H
							0.8	0	bHLH	FxaC_7g17700	a57	F3H
							0.8	0	bHLH	FxaC_5g19130	a57	F3H
							0.8	0	MYB	FxaC_4g15021	a57	F3H
							0.8	0	WRKY	FxaC_23g61570	a57	F3H
							0.8	0	AUX/IAA	FxaC_22g24640	a58	F3'H
							0.8	0	AUX/IAA	FxaC_13g50980	a58	F3'H
							0.8	0	bHLH	FxaC_25g23620	a58	F3'H
							0.8	0	bHLH	FxaC_22g31320	a58	F3'H
							0.8	0	AUX/IAA	FxaC_23g06450	a59	F3'H
							0.8	0	AUX/IAA	FxaC_22g66780	a59	F3'H
							0.8	0	bHLH	FxaC_20g02680	a59	F3'H
							0.8	0	bHLH	FxaC_28g19030	a59	F3'H
							0.8	0	bZIP	FxaC_13g24050	a59	F3'H
							0.8	0	MYB	FxaC_7g38050	a59	F3'H
							0.8	0	WRKY	FxaC_13g22260	a59	F3'H
							0.8	0	GRAS	FxaC_1g15540	a60	F3'H
							0.8	0	MYB	FxaC_20g02030	a60	F3'H
							0.8	0	MYB	FxaC_18g28180	a60	F3'H
							0.8	0	MYB-related	FxaC_25g22070	a60	F3'H
							0.8	0	MYB	FxaC_19g05980	a61	DFR
							0.8	0	NAC	FxaC_10g09611	a61	DFR
							0.8	0	NAC	FxaC_12g30440	a62	DFR
							0.8	0	WRKY	FxaC_22g16760	a62	DFR
							0.8	0	NAC	FxaC_12g41541	a63	DFR
							0.8	0	NAC	FxaC_9g32650	a65	ANS
							0.8	0	GRAS	FxaC_8g35850	a66	ANS
							0.89	0	MYB	FxaC_2g30690	a38	PAL
							0.8	0	MYB	FxaC_4g15021	a66	ANS
							0.8	0	WRKY	FxaC_24g47160	a66	ANS
							0.8	0	NAC	FxaC_21g04300	a67	ANS
							0.8	0	WRKY	FxaC_22g12340	a67	ANS
							0.8	0	AUX/IAA	FxaC_15g38980	a68	ANS
							0.8	0	MYB	FxaC_22g09880	a68	ANS
							0.8	0	bHLH	FxaC_7g17700	a72	CHS
							0.8	0	GRAS	FxaC_2g19330	a72	CHS
							0.8	0	MYB	FxaC_4g15021	a72	CHS
							0.8	0	WRKY	FxaC_23g61570	a73	CHS
							0.8	0	bHLH	FxaC_7g17700	a74	CHS
							0.8	0	bHLH	FxaC_5g19130	a74	CHS
							0.8	0	MYB	FxaC_4g15021	a74	CHS
							0.8	0	WRKY	FxaC_23g61570	a74	CHS
							0.89	0	MYB	FxaC_2g30690	a39	PAL
							0.8	0	NAC	FxaC_10g20420	a76	CHS
							0.8	0	WRKY	FxaC_24g51560	a76	CHS
							0.8	0	bHLH	FxaC_5g19130	a77	CHS
							0.8	0	WRKY	FxaC_23g61570	a77	CHS
							0.8	0	AUX/IAA	FxaC_13g53740	a78	HCDBR
							0.8	0	AUX/IAA	FxaC_24g40130	a78	HCDBR
							0.8	0	bHLH	FxaC_22g31320	a78	HCDBR
							0.8	0	AUX/IAA	FxaC_13g53880	a79	HCDBR
							0.8	0	AUX/IAA	FxaC_16g04730	a79	HCDBR
							0.8	0	AUX/IAA	FxaC_24g40130	a79	HCDBR
							0.8	0	bHLH	FxaC_13g47160	a79	HCDBR
							0.8	0	NAC	FxaC_18g17550	a79	HCDBR
							0.8	0	WRKY	FxaC_28g20480	a79	HCDBR
							0.8	0	AUX/IAA	FxaC_2g03540	a80	HCDBR
							0.8	0	bHLH	FxaC_17g49210	a80	HCDBR
							0.8	0	WRKY	FxaC_22g72900	a80	HCDBR
							0.8	0	AUX/IAA	FxaC_13g53740	a81	F3'5'H
							0.8	0	bZIP	FxaC_7g30690	a81	F3'5'H
							0.8	0	MYB	FxaC_12g46860	a81	F3'5'H
							0.8	0	MYB	FxaC_10g50600	a88	4CL
							0.8	0	NAC	FxaC_14g07270	a89	4CL
							0.8	0	AUX/IAA	FxaC_15g35770	a90	CHI
							0.8	0	bHLH	FxaC_18g05310	a90	CHI
							0.8	0	bHLH	FxaC_6g24010	a90	CHI
							0.8	0	GRAS	FxaC_1g02420	a90	CHI
							0.8	0	WRKY	FxaC_8g04260	a90	CHI
							0.8	0	WRKY	FxaC_23g11140	a90	CHI
							0.8	0	NAC	FxaC_9g45920	a91	ANS
							0.8	0	WRKY	FxaC_22g12340	a92	ANS
							0.81	0	bHLH	FxaC_17g02720	a1	ANR
							0.81	0	MYB	FxaC_22g06000	a2	UFGT
							0.81	0	WRKY	FxaC_23g61570	a2	UFGT
							0.81	0	NAC	FxaC_2g34550	a3	UFGT
							0.81	0	NAC	FxaC_1g30610	a3	UFGT
							0.81	0	NAC	FxaC_15g06490	a6	UFGT
							0.81	0	bHLH	FxaC_10g48750	a7	UFGT
							0.81	0	bZIP	FxaC_21g35610	a7	UFGT
							0.81	0	MYB-related	FxaC_25g20870	a8	UFGT
							0.81	0	NAC	FxaC_16g25430	a8	UFGT
							0.81	0	TCP	FxaC_12g31060	a11	4CL
							0.81	0	WRKY	FxaC_9g48640	a11	4CL
							0.81	0	NAC	FxaC_10g09611	a13	DFR
							0.81	0	AUX/IAA	FxaC_16g04730	a19	HCDBR
							0.81	0	AUX/IAA	FxaC_3g05750	a19	HCDBR
							0.81	0	AUX/IAA	FxaC_23g07140	a19	HCDBR
							0.81	0	bHLH	FxaC_8g38320	a19	HCDBR
							0.81	0	GRAS	FxaC_12g09600	a19	HCDBR
							0.81	0	MADS-MIKC	FxaC_21g10240	a19	HCDBR
							0.81	0	AUX/IAA	FxaC_13g53880	a20	ANR
							0.81	0	AUX/IAA	FxaC_23g07140	a20	ANR
							0.81	0	bHLH	FxaC_3g21430	a20	ANR
							0.81	0	bHLH	FxaC_28g19030	a20	ANR
							0.81	0	MYB	FxaC_18g46020	a20	ANR
							0.81	0	AUX/IAA	FxaC_8g10870	a21	ANR
							0.81	0	TCP	FxaC_15g06010	a21	ANR
							0.81	0	WRKY	FxaC_27g26080	a21	ANR
							0.81	0	bHLH	FxaC_17g02720	a22	ANR
							0.81	0	bHLH	FxaC_15g28330	a23	ANR
							0.81	0	bHLH	FxaC_13g53440	a23	ANR
							0.81	0	NAC	FxaC_17g15100	a23	ANR
							0.81	0	NAC	FxaC_11g18450	a24	UFGT
							0.81	0	NAC	FxaC_12g30440	a24	UFGT
							0.81	0	WRKY	FxaC_24g51560	a24	UFGT
							0.81	0	AUX/IAA	FxaC_15g17110	a25	UFGT
							0.81	0	bHLH	FxaC_5g19130	a25	UFGT
							0.81	0	NAC	FxaC_11g18450	a25	UFGT
							0.81	0	GRAS	FxaC_8g35850	a26	UFGT
							0.81	0	WRKY	FxaC_24g51560	a26	UFGT
							0.81	0	bZIP	FxaC_13g24050	a27	UFGT
							0.81	0	TCP	FxaC_15g06010	a27	UFGT
							0.81	0	MYB	FxaC_22g06000	a29	UFGT
							0.81	0	MYB-related	FxaC_25g24230	a31	4CL
							0.81	0	MYB-related	FxaC_28g21620	a31	4CL
							0.81	0	GRAS	FxaC_26g06360	a33	4CL
							0.81	0	WRKY	FxaC_22g01520	a33	4CL
							0.81	0	WRKY	FxaC_22g12340	a34	PAL
							0.81	0	WRKY	FxaC_24g47160	a34	PAL
							0.81	0	WRKY	FxaC_21g19550	a34	PAL
							0.81	0	bHLH	FxaC_5g19130	a35	PAL
							0.96	0	MYB	FxaC_2g30690	a40	PAL
							0.81	0	MYB	FxaC_19g05980	a35	PAL
							0.81	0	NAC	FxaC_9g45920	a35	PAL
							0.81	0	WRKY	FxaC_24g51560	a35	PAL
							0.81	0	NAC	FxaC_10g20420	a36	PAL
							0.81	0	NAC	FxaC_11g06170	a37	PAL
							0.81	0	GRAS	FxaC_26g00450	a38	PAL
							0.81	0	NAC	FxaC_12g41541	a38	PAL
							0.81	0	GRAS	FxaC_27g46600	a39	PAL
							0.81	0	WRKY	FxaC_22g12340	a39	PAL
							0.81	0	WRKY	FxaC_24g51560	a39	PAL
							0.81	0	bHLH	FxaC_14g10800	a40	PAL
							0.81	0	MADS-MIKC	FxaC_22g17110	a40	PAL
							0.81	0	MYB	FxaC_23g47390	a41	PAL
							0.81	0	GRAS	FxaC_4g25970	a42	CHI
							0.81	0	MYB	FxaC_2g30690	a42	CHI
							0.81	0	WRKY	FxaC_23g61570	a42	CHI
							0.81	0	WRKY	FxaC_24g47160	a42	CHI
							0.81	0	NAC	FxaC_9g34740	a43	CHI
							0.81	0	WRKY	FxaC_21g14380	a43	CHI
							0.81	0	NAC	FxaC_10g09611	a44	CHI
							0.81	0	NAC	FxaC_3g39520	a44	CHI
							0.81	0	bHLH	FxaC_7g17700	a45	CHI
							0.81	0	bHLH	FxaC_5g19130	a45	CHI
							0.81	0	GRAS	FxaC_4g25970	a45	CHI
							0.81	0	WRKY	FxaC_21g19550	a45	CHI
							0.81	0	NAC	FxaC_10g20420	a46	CHI
							0.81	0	bHLH	FxaC_5g19130	a47	CHI
							0.81	0	NAC	FxaC_9g45920	a47	CHI
							0.81	0	WRKY	FxaC_23g61570	a47	CHI
							0.81	0	WRKY	FxaC_24g47160	a47	CHI
							0.81	0	MYB	FxaC_3g25830	a48	CHI
							0.81	0	NAC	FxaC_10g09611	a48	CHI
							0.81	0	MYB	FxaC_5g14880	a51	CHI
							0.81	0	MYB	FxaC_18g46020	a51	CHI
							0.81	0	WRKY	FxaC_24g36520	a51	CHI
							0.81	0	bHLH	FxaC_20g02680	a52	CHI
							0.81	0	bZIP	FxaC_7g38370	a52	CHI
							0.81	0	MYB	FxaC_19g00520	a52	CHI
							0.81	0	MYB	FxaC_12g46860	a52	CHI
							0.81	0	AUX/IAA	FxaC_21g30210	a53	CHI
							0.81	0	bHLH	FxaC_22g31320	a53	CHI
							0.81	0	GRAS	FxaC_3g19690	a53	CHI
							0.81	0	MYB	FxaC_6g40500	a53	CHI
							0.81	0	bHLH	FxaC_3g17790	a55	F3H
							0.81	0	GRAS	FxaC_27g49990	a55	F3H
							0.81	0	MYB	FxaC_19g05980	a55	F3H
							0.81	0	NAC	FxaC_10g20420	a55	F3H
							0.81	0	WRKY	FxaC_22g12340	a55	F3H
							0.81	0	WRKY	FxaC_22g16760	a55	F3H
							0.81	0	NAC	FxaC_9g34740	a56	F3H
							0.81	0	GRAS	FxaC_2g19330	a57	F3H
							0.81	0	GRAS	FxaC_4g25970	a57	F3H
							0.81	0	NAC	FxaC_9g45920	a57	F3H
							0.81	0	WRKY	FxaC_24g47160	a57	F3H
							0.81	0	WRKY	FxaC_21g19550	a57	F3H
							0.81	0	AUX/IAA	FxaC_15g38980	a58	F3'H
							0.81	0	MYB	FxaC_18g46020	a59	F3'H
							0.81	0	GRAS	FxaC_2g19330	a62	DFR
							0.81	0	WRKY	FxaC_21g14380	a62	DFR
							0.81	0	bHLH	FxaC_7g17700	a63	DFR
							0.81	0	MYB	FxaC_23g47390	a63	DFR
							0.81	0	bHLH	FxaC_15g11000	a64	DFR
							0.81	0	NAC	FxaC_12g30440	a64	DFR
							0.81	0	MYB	FxaC_19g05980	a65	ANS
							0.81	0	NAC	FxaC_12g41541	a65	ANS
							0.81	0	GRAS	FxaC_2g19330	a66	ANS
							0.81	0	NAC	FxaC_11g06170	a66	ANS
							0.81	0	GRAS	FxaC_11g38040	a68	ANS
							0.81	0	GRAS	FxaC_1g02420	a68	ANS
							0.81	0	MYB	FxaC_18g03860	a68	ANS
							0.81	0	MYB	FxaC_6g40500	a68	ANS
							0.81	0	WRKY	FxaC_26g22640	a68	ANS
							0.81	0	bHLH	FxaC_15g11000	a72	CHS
							0.81	0	NAC	FxaC_10g20420	a72	CHS
							0.81	0	GRAS	FxaC_2g19330	a73	CHS
							0.81	0	WRKY	FxaC_21g19550	a73	CHS
							0.81	0	GRAS	FxaC_2g19330	a74	CHS
							0.81	0	GRAS	FxaC_4g25970	a74	CHS
							0.81	0	NAC	FxaC_9g45920	a74	CHS
							0.81	0	WRKY	FxaC_24g47160	a74	CHS
							0.81	0	WRKY	FxaC_21g19550	a74	CHS
							0.81	0	bHLH	FxaC_15g11000	a75	CHS
							0.81	0	WRKY	FxaC_23g61570	a75	CHS
							0.81	0	WRKY	FxaC_24g47160	a75	CHS
							0.81	0	WRKY	FxaC_21g19550	a75	CHS
							0.81	0	AUX/IAA	FxaC_13g24080	a76	CHS
							0.81	0	bHLH	FxaC_7g17700	a76	CHS
							0.89	0	MYB	FxaC_2g30690	a43	CHI
							0.81	0	MYB	FxaC_3g25830	a76	CHS
							0.81	0	GRAS	FxaC_2g19330	a77	CHS
							0.81	0	GRAS	FxaC_4g25970	a77	CHS
							0.81	0	WRKY	FxaC_24g47160	a77	CHS
							0.81	0	WRKY	FxaC_21g19550	a77	CHS
							0.81	0	AUX/IAA	FxaC_13g50980	a78	HCDBR
							0.81	0	bHLH	FxaC_16g23390	a78	HCDBR
							0.81	0	MADS-MIKC	FxaC_26g25550	a78	HCDBR
							0.81	0	MYB	FxaC_18g46020	a78	HCDBR
							0.81	0	WRKY	FxaC_28g20480	a78	HCDBR
							0.81	0	AUX/IAA	FxaC_13g53740	a79	HCDBR
							0.81	0	AUX/IAA	FxaC_13g50980	a79	HCDBR
							0.81	0	MADS-MIKC	FxaC_20g08940	a79	HCDBR
							0.81	0	AUX/IAA	FxaC_22g24640	a80	HCDBR
							0.81	0	WRKY	FxaC_4g14250	a80	HCDBR
							0.81	0	bHLH	FxaC_27g33370	a81	F3'5'H
							0.81	0	MADS-MIKC	FxaC_28g36940	a81	F3'5'H
							0.81	0	MYB	FxaC_14g05330	a89	4CL
							0.81	0	MYB-related	FxaC_24g52260	a89	4CL
							0.81	0	AUX/IAA	FxaC_22g24640	a90	CHI
							0.81	0	bHLH	FxaC_27g33370	a90	CHI
							0.81	0	bHLH	FxaC_6g38300	a90	CHI
							0.81	0	MYB	FxaC_23g55431	a90	CHI
							0.81	0	WRKY	FxaC_17g06570	a90	CHI
							0.81	0	bHLH	FxaC_15g25210	a92	ANS
							0.82	0	bHLH	FxaC_10g48750	a1	ANR
							0.82	0	AUX/IAA	FxaC_13g24080	a2	UFGT
							0.82	0	bHLH	FxaC_3g17790	a2	UFGT
							0.82	0	bZIP	FxaC_9g27060	a5	UFGT
							0.82	0	bZIP	FxaC_12g22330	a7	UFGT
							0.82	0	NAC	FxaC_4g13220	a8	UFGT
							0.82	0	MADS-MIKC	FxaC_27g15500	a9	4CL
							0.82	0	MYB-related	FxaC_27g33930	a12	F3'H
							0.82	0	AUX/IAA	FxaC_13g24080	a13	DFR
							0.82	0	bHLH	FxaC_7g17700	a13	DFR
							0.82	0	bHLH	FxaC_3g17790	a13	DFR
							0.82	0	MYB	FxaC_23g47390	a13	DFR
							0.82	0	AUX/IAA	FxaC_21g30210	a16	ANS
							0.82	0	WRKY	FxaC_22g28920	a16	ANS
							0.82	0	MYB-related	FxaC_13g02510	a17	ANS
							0.82	0	MADS-MIKC	FxaC_26g40590	a18	ANS
							0.82	0	AUX/IAA	FxaC_16g02100	a19	HCDBR
							0.82	0	AUX/IAA	FxaC_13g53740	a19	HCDBR
							0.82	0	AUX/IAA	FxaC_23g06450	a19	HCDBR
							0.82	0	WRKY	FxaC_22g72900	a19	HCDBR
							0.82	0	bHLH	FxaC_1g21380	a20	ANR
							0.82	0	bHLH	FxaC_22g31320	a20	ANR
							0.82	0	MYB	FxaC_5g14880	a20	ANR
							0.82	0	MYB	FxaC_7g36800	a20	ANR
							0.82	0	AUX/IAA	FxaC_23g07140	a21	ANR
							0.82	0	AUX/IAA	FxaC_6g40800	a21	ANR
							0.82	0	bHLH	FxaC_28g19030	a21	ANR
							0.82	0	bHLH	FxaC_15g28330	a21	ANR
							0.82	0	bHLH	FxaC_23g13500	a21	ANR
							0.82	0	MYB	FxaC_24g53300	a21	ANR
							0.82	0	MYB	FxaC_21g11470	a21	ANR
							0.82	0	WRKY	FxaC_28g20480	a21	ANR
							0.82	0	bHLH	FxaC_10g48750	a22	ANR
							0.82	0	AUX/IAA	FxaC_16g02100	a23	ANR
							0.82	0	AUX/IAA	FxaC_2g03540	a23	ANR
							0.82	0	AUX/IAA	FxaC_24g40130	a23	ANR
							0.82	0	GRAS	FxaC_4g20720	a23	ANR
							0.82	0	GRAS	FxaC_4g35930	a23	ANR
							0.82	0	MADS-MIKC	FxaC_28g36940	a23	ANR
							0.82	0	MADS-MIKC	FxaC_13g17160	a23	ANR
							0.82	0	MADS-MIKC	FxaC_13g17160	a23	ANR
							0.82	0	MYB	FxaC_6g40500	a23	ANR
							0.82	0	WRKY	FxaC_22g28920	a23	ANR
							0.82	0	GRAS	FxaC_8g35850	a24	UFGT
							0.82	0	WRKY	FxaC_23g56830	a24	UFGT
							0.82	0	bHLH	FxaC_7g17700	a25	UFGT
							0.82	0	WRKY	FxaC_23g56830	a25	UFGT
							0.82	0	AUX/IAA	FxaC_7g22000	a26	UFGT
							0.82	0	GRAS	FxaC_26g06360	a26	UFGT
							0.82	0	GRAS	FxaC_25g59970	a26	UFGT
							0.82	0	AUX/IAA	FxaC_23g41201	a27	UFGT
							0.82	0	WRKY	FxaC_28g03140	a27	UFGT
							0.82	0	WRKY	FxaC_23g56830	a28	UFGT
							0.82	0	WRKY	FxaC_21g14380	a29	UFGT
							0.82	0	GRAS	FxaC_4g25970	a30	UFGT
							0.82	0	bHLH	FxaC_1g18210	a31	4CL
							0.82	0	NAC	FxaC_11g19940	a31	4CL
							0.82	0	MYB	FxaC_28g23140	a32	4CL
							0.82	0	MYB	FxaC_3g25830	a34	PAL
							0.82	0	WRKY	FxaC_23g61570	a34	PAL
							0.82	0	WRKY	FxaC_24g51560	a34	PAL
							0.82	0	bHLH	FxaC_7g17700	a35	PAL
							0.82	0	MYB	FxaC_19g05980	a36	PAL
							0.82	0	MYB	FxaC_23g47390	a37	PAL
							0.82	0	GRAS	FxaC_26g06360	a38	PAL
							0.82	0	GRAS	FxaC_25g59970	a38	PAL
							0.82	0	NAC	FxaC_11g18450	a38	PAL
							0.82	0	NAC	FxaC_12g30440	a38	PAL
							0.82	0	GRAS	FxaC_27g49990	a39	PAL
							0.82	0	MYB	FxaC_23g47390	a39	PAL
							0.82	0	NAC	FxaC_10g20420	a39	PAL
							0.82	0	MYB	FxaC_19g05980	a40	PAL
							0.82	0	MYB	FxaC_4g15021	a40	PAL
							0.82	0	NAC	FxaC_11g18450	a40	PAL
							0.82	0	bHLH	FxaC_15g11000	a42	CHI
							0.82	0	MYB	FxaC_18g28180	a44	CHI
							0.82	0	MYB	FxaC_19g05980	a44	CHI
							0.82	0	NAC	FxaC_9g45920	a45	CHI
							0.82	0	WRKY	FxaC_24g47160	a45	CHI
							0.82	0	bHLH	FxaC_15g11000	a46	CHI
							0.82	0	WRKY	FxaC_21g14380	a46	CHI
							0.82	0	NAC	FxaC_10g20420	a49	CHI
							0.82	0	WRKY	FxaC_21g14380	a49	CHI
							0.82	0	NAC	FxaC_10g09611	a50	CHI
							0.82	0	AUX/IAA	FxaC_15g38980	a51	CHI
							0.82	0	WRKY	FxaC_22g28920	a51	CHI
							0.82	0	WRKY	FxaC_24g33610	a51	CHI
							0.82	0	AUX/IAA	FxaC_16g02100	a52	CHI
							0.82	0	NAC	FxaC_18g17550	a52	CHI
							0.82	0	bHLH	FxaC_18g05310	a53	CHI
							0.82	0	bHLH	FxaC_27g40170	a53	CHI
							0.82	0	bHLH	FxaC_6g38300	a53	CHI
							0.82	0	GRAS	FxaC_12g09600	a53	CHI
							0.82	0	MADS-MIKC	FxaC_26g40590	a53	CHI
							0.82	0	MYB	FxaC_12g46860	a53	CHI
							0.82	0	MYB-related	FxaC_14g02270	a53	CHI
							0.82	0	WRKY	FxaC_15g15560	a53	CHI
							0.82	0	WRKY	FxaC_22g16760	a54	F3H
							0.82	0	bHLH	FxaC_15g11000	a56	F3H
							0.82	0	MYB	FxaC_4g15021	a56	F3H
							0.83	0	MYB	FxaC_2g30690	a45	CHI
							0.82	0	AUX/IAA	FxaC_23g07140	a58	F3'H
							0.82	0	bHLH	FxaC_27g40170	a58	F3'H
							0.82	0	bHLH	FxaC_3g21430	a58	F3'H
							0.82	0	GRAS	FxaC_4g20720	a58	F3'H
							0.82	0	MYB	FxaC_23g55431	a58	F3'H
							0.82	0	MYB	FxaC_12g46860	a58	F3'H
							0.82	0	bHLH	FxaC_22g31320	a59	F3'H
							0.82	0	MADS-MIKC	FxaC_26g40590	a59	F3'H
							0.82	0	MADS-MIKC	FxaC_26g25550	a59	F3'H
							0.82	0	MYB	FxaC_10g03370	a59	F3'H
							0.82	0	MYB	FxaC_6g40500	a59	F3'H
							0.82	0	NAC	FxaC_5g21620	a59	F3'H
							0.82	0	GRAS	FxaC_2g19330	a60	F3'H
							0.82	0	NAC	FxaC_3g39520	a60	F3'H
							0.82	0	MYB	FxaC_23g47390	a61	DFR
							0.82	0	bHLH	FxaC_7g17700	a62	DFR
							0.82	0	NAC	FxaC_10g09611	a63	DFR
							0.82	0	MYB	FxaC_18g28180	a67	ANS
							0.82	0	MYB	FxaC_4g15021	a67	ANS
							0.82	0	NAC	FxaC_10g09611	a67	ANS
							0.82	0	NAC	FxaC_24g02140	a67	ANS
							0.82	0	WRKY	FxaC_23g56830	a67	ANS
							0.82	0	GRAS	FxaC_24g48370	a68	ANS
							0.82	0	MYB	FxaC_21g11470	a68	ANS
							0.82	0	WRKY	FxaC_17g06570	a68	ANS
							0.82	0	WRKY	FxaC_22g72900	a68	ANS
							0.85	0	MYB	FxaC_2g30690	a46	CHI
							0.82	0	NAC	FxaC_9g45920	a72	CHS
							0.82	0	WRKY	FxaC_24g47160	a72	CHS
							0.82	0	WRKY	FxaC_21g19550	a72	CHS
							0.82	0	GRAS	FxaC_4g25970	a73	CHS
							0.82	0	NAC	FxaC_9g45920	a73	CHS
							0.82	0	WRKY	FxaC_24g47160	a73	CHS
							0.83	0	MYB	FxaC_2g30690	a47	CHI
							0.82	0	WRKY	FxaC_21g14380	a75	CHS
							0.82	0	NAC	FxaC_9g45920	a76	CHS
							0.82	0	WRKY	FxaC_21g19550	a76	CHS
							0.88	0	MYB	FxaC_2g30690	a49	CHI
							0.82	0	NAC	FxaC_9g45920	a77	CHS
							0.82	0	bHLH	FxaC_28g19030	a78	HCDBR
							0.82	0	MYB	FxaC_19g00520	a78	HCDBR
							0.82	0	AUX/IAA	FxaC_24g40130	a80	HCDBR
							0.82	0	GRAS	FxaC_11g38060	a80	HCDBR
							0.82	0	GRAS	FxaC_12g09600	a80	HCDBR
							0.82	0	GRAS	FxaC_4g35930	a80	HCDBR
							0.82	0	MADS-MIKC	FxaC_26g25550	a80	HCDBR
							0.82	0	AUX/IAA	FxaC_15g38980	a81	F3'5'H
							0.82	0	AUX/IAA	FxaC_13g53880	a81	F3'5'H
							0.82	0	bHLH	FxaC_18g05310	a81	F3'5'H
							0.82	0	bHLH	FxaC_1g21380	a81	F3'5'H
							0.82	0	GRAS	FxaC_1g02420	a81	F3'5'H
							0.82	0	MYB	FxaC_5g14880	a81	F3'5'H
							0.82	0	MYB	FxaC_10g03370	a81	F3'5'H
							0.82	0	MYB-related	FxaC_21g22720	a89	4CL
							0.82	0	AUX/IAA	FxaC_24g07510	a90	CHI
							0.82	0	bHLH	FxaC_1g21380	a90	CHI
							0.82	0	bHLH	FxaC_23g13500	a90	CHI
							0.82	0	MADS-MIKC	FxaC_28g36940	a90	CHI
							0.82	0	MYB	FxaC_5g02370	a90	CHI
							0.82	0	MYB-related	FxaC_13g02510	a90	CHI
							0.82	0	WRKY	FxaC_21g19550	a91	ANS
							0.82	0	bZIP	FxaC_2g18220	a92	ANS
							0.83	0	MADS-MIKC	FxaC_19g36190	a1	ANR
							0.83	0	AUX/IAA	FxaC_5g16040	a2	UFGT
							0.83	0	MADS-MIKC	FxaC_23g00220	a10	4CL
							0.83	0	bHLH	FxaC_14g10800	a13	DFR
							0.83	0	bHLH	FxaC_13g15950	a19	HCDBR
							0.83	0	bHLH	FxaC_17g02720	a19	HCDBR
							0.83	0	MYB	FxaC_22g09880	a20	ANR
							0.83	0	WRKY	FxaC_22g28920	a20	ANR
							0.83	0	bHLH	FxaC_18g05310	a21	ANR
							0.83	0	bHLH	FxaC_22g31320	a21	ANR
							0.83	0	MADS-MIKC	FxaC_28g36940	a21	ANR
							0.83	0	MADS-MIKC	FxaC_19g36190	a22	ANR
							0.83	0	AUX/IAA	FxaC_15g35770	a23	ANR
							0.83	0	bHLH	FxaC_17g49210	a23	ANR
							0.83	0	GRAS	FxaC_11g38060	a23	ANR
							0.83	0	WRKY	FxaC_28g20480	a23	ANR
							0.83	0	GRAS	FxaC_3g15420	a24	UFGT
							0.83	0	bHLH	FxaC_14g10800	a25	UFGT
							0.83	0	bHLH	FxaC_15g11000	a25	UFGT
							0.83	0	MYB-related	FxaC_27g46780	a26	UFGT
							0.83	0	WRKY	FxaC_27g44640	a26	UFGT
							0.83	0	WRKY	FxaC_2g37820	a27	UFGT
							0.83	0	MYB-related	FxaC_27g46780	a28	UFGT
							0.83	0	MYB-related	FxaC_27g33930	a31	4CL
							0.83	0	NAC	FxaC_21g08480	a31	4CL
							0.83	0	NAC	FxaC_11g18450	a33	4CL
							0.83	0	NAC	FxaC_9g34740	a33	4CL
							0.91	0	MYB	FxaC_2g30690	a54	F3H
							0.83	0	bHLH	FxaC_14g10800	a35	PAL
							0.83	0	MYB	FxaC_23g47390	a36	PAL
							0.83	0	NAC	FxaC_12g41541	a37	PAL
							0.83	0	WRKY	FxaC_23g56830	a37	PAL
							0.83	0	WRKY	FxaC_22g01520	a38	PAL
							0.83	0	bHLH	FxaC_3g17790	a39	PAL
							0.83	0	WRKY	FxaC_22g16760	a39	PAL
							0.83	0	bHLH	FxaC_15g11000	a43	CHI
							0.83	0	NAC	FxaC_10g20420	a43	CHI
							0.87	0	MYB	FxaC_2g30690	a55	F3H
							0.83	0	WRKY	FxaC_21g14380	a45	CHI
							0.83	0	NAC	FxaC_9g45920	a46	CHI
							0.83	0	bHLH	FxaC_15g11000	a47	CHI
							0.86	0	MYB	FxaC_2g30690	a56	F3H
							0.83	0	WRKY	FxaC_21g14380	a47	CHI
							0.83	0	MYB	FxaC_4g15021	a50	CHI
							0.83	0	WRKY	FxaC_13g22260	a51	CHI
							0.83	0	AUX/IAA	FxaC_13g53880	a52	CHI
							0.83	0	bHLH	FxaC_25g00900	a52	CHI
							0.83	0	bHLH	FxaC_17g02720	a52	CHI
							0.83	0	MYB	FxaC_10g03370	a52	CHI
							0.83	0	MYB	FxaC_22g09880	a52	CHI
							0.83	0	bZIP	FxaC_9g27060	a53	CHI
							0.83	0	GRAS	FxaC_11g38060	a53	CHI
							0.83	0	MYB	FxaC_19g00520	a53	CHI
							0.83	0	NAC	FxaC_17g15100	a53	CHI
							0.83	0	MYB	FxaC_4g15021	a54	F3H
							0.83	0	NAC	FxaC_12g30440	a54	F3H
							0.83	0	NAC	FxaC_11g06170	a54	F3H
							0.83	0	WRKY	FxaC_21g14380	a54	F3H
							0.83	0	MYB	FxaC_23g47390	a55	F3H
							0.83	0	MYB	FxaC_22g06000	a55	F3H
							0.83	0	NAC	FxaC_10g09611	a55	F3H
							0.83	0	WRKY	FxaC_24g51560	a55	F3H
							0.83	0	GRAS	FxaC_11g38060	a58	F3'H
							0.83	0	MYB	FxaC_10g03370	a58	F3'H
							0.83	0	WRKY	FxaC_27g26080	a58	F3'H
							0.83	0	AUX/IAA	FxaC_13g53880	a59	F3'H
							0.83	0	bHLH	FxaC_13g15950	a59	F3'H
							0.83	0	MYB	FxaC_6g41370	a59	F3'H
							0.83	0	MYB-related	FxaC_14g02270	a59	F3'H
							0.83	0	WRKY	FxaC_15g15560	a59	F3'H
							0.83	0	WRKY	FxaC_1g27170	a59	F3'H
							0.83	0	WRKY	FxaC_26g22640	a59	F3'H
							0.83	0	bHLH	FxaC_3g17790	a61	DFR
							0.83	0	MYB	FxaC_4g15021	a62	DFR
							0.83	0	bHLH	FxaC_5g19130	a63	DFR
							0.83	0	GRAS	FxaC_27g46600	a63	DFR
							0.83	0	GRAS	FxaC_26g00450	a63	DFR
							0.83	0	GRAS	FxaC_26g06360	a63	DFR
							0.83	0	GRAS	FxaC_25g52000	a63	DFR
							0.83	0	MYB	FxaC_4g15021	a63	DFR
							0.83	0	WRKY	FxaC_22g16760	a64	DFR
							0.83	0	GRAS	FxaC_8g35850	a65	ANS
							0.83	0	WRKY	FxaC_22g12340	a66	ANS
							0.83	0	WRKY	FxaC_21g14380	a66	ANS
							0.83	0	MYB	FxaC_19g05980	a67	ANS
							0.83	0	NAC	FxaC_3g39520	a67	ANS
							0.83	0	AUX/IAA	FxaC_23g41220	a68	ANS
							0.83	0	MADS-MIKC	FxaC_21g10240	a68	ANS
							0.83	0	MYB	FxaC_24g53300	a68	ANS
							0.83	0	MYB	FxaC_5g14880	a68	ANS
							0.83	0	MYB	FxaC_18g46020	a68	ANS
							0.83	0	MYB	FxaC_19g00520	a68	ANS
							0.83	0	WRKY	FxaC_15g15560	a68	ANS
							0.83	0	WRKY	FxaC_23g61570	a72	CHS
							0.82	0	MYB	FxaC_2g30690	a57	F3H
							0.83	0	NAC	FxaC_12g41541	a75	CHS
							0.83	0	WRKY	FxaC_23g61570	a76	CHS
							0.83	0	WRKY	FxaC_24g47160	a76	CHS
							0.83	0	WRKY	FxaC_21g14380	a76	CHS
							0.83	0	bHLH	FxaC_1g21610	a78	HCDBR
							0.83	0	MYB	FxaC_7g36800	a78	HCDBR
							0.83	0	MYB	FxaC_15g05310	a78	HCDBR
							0.83	0	WRKY	FxaC_15g15560	a78	HCDBR
							0.83	0	AUX/IAA	FxaC_2g03540	a79	HCDBR
							0.83	0	AUX/IAA	FxaC_15g35770	a79	HCDBR
							0.83	0	bHLH	FxaC_16g23390	a79	HCDBR
							0.83	0	bHLH	FxaC_28g19030	a79	HCDBR
							0.83	0	AUX/IAA	FxaC_16g04730	a80	HCDBR
							0.83	0	bHLH	FxaC_1g21610	a80	HCDBR
							0.83	0	GRAS	FxaC_4g20720	a80	HCDBR
							0.83	0	MADS-MIKC	FxaC_21g10240	a80	HCDBR
							0.83	0	bHLH	FxaC_26g20100	a81	F3'5'H
							0.83	0	bHLH	FxaC_25g23620	a81	F3'5'H
							0.83	0	bHLH	FxaC_3g21430	a81	F3'5'H
							0.83	0	GRAS	FxaC_12g09600	a81	F3'5'H
							0.83	0	MYB	FxaC_22g09880	a81	F3'5'H
							0.83	0	WRKY	FxaC_9g06260	a89	4CL
							0.83	0	AUX/IAA	FxaC_23g07140	a90	CHI
							0.83	0	GRAS	FxaC_4g20720	a90	CHI
							0.83	0	MYB	FxaC_18g03860	a90	CHI
							0.83	0	MYB	FxaC_21g11470	a90	CHI
							0.83	0	NAC	FxaC_17g15100	a90	CHI
							0.84	0	bHLH	FxaC_19g02610	a1	ANR
							0.84	0	bZIP	FxaC_12g22480	a1	ANR
							0.84	0	NAC	FxaC_25g35850	a1	ANR
							0.84	0	AUX/IAA	FxaC_17g49120	a5	UFGT
							0.84	0	bZIP	FxaC_12g22480	a5	UFGT
							0.84	0	bHLH	FxaC_7g17700	a14	DFR
							0.84	0	WRKY	FxaC_24g36520	a18	ANS
							0.84	0	AUX/IAA	FxaC_15g38980	a19	HCDBR
							0.84	0	AUX/IAA	FxaC_22g66780	a19	HCDBR
							0.84	0	bHLH	FxaC_17g49210	a19	HCDBR
							0.84	0	MADS-MIKC	FxaC_13g17160	a19	HCDBR
							0.84	0	MADS-MIKC	FxaC_13g17160	a19	HCDBR
							0.84	0	bZIP	FxaC_7g30690	a20	ANR
							0.84	0	MYB	FxaC_19g00520	a20	ANR
							0.84	0	WRKY	FxaC_26g22640	a20	ANR
							0.84	0	AUX/IAA	FxaC_3g05750	a21	ANR
							0.84	0	bHLH	FxaC_19g02610	a22	ANR
							0.84	0	bZIP	FxaC_12g22480	a22	ANR
							0.84	0	NAC	FxaC_25g35850	a22	ANR
							0.84	0	bHLH	FxaC_26g42330	a23	ANR
							0.84	0	bZIP	FxaC_13g24050	a23	ANR
							0.84	0	MYB	FxaC_12g46860	a23	ANR
							0.84	0	NAC	FxaC_3g06620	a23	ANR
							0.84	0	GRAS	FxaC_1g15540	a24	UFGT
							0.84	0	GRAS	FxaC_26g06360	a24	UFGT
							0.84	0	bZIP	FxaC_2g30250	a27	UFGT
							0.84	0	WRKY	FxaC_18g01490	a27	UFGT
							0.84	0	AUX/IAA	FxaC_5g16040	a28	UFGT
							0.84	0	AUX/IAA	FxaC_15g17110	a29	UFGT
							0.84	0	AUX/IAA	FxaC_13g24080	a34	PAL
							0.84	0	bHLH	FxaC_14g10800	a34	PAL
							0.84	0	MYB	FxaC_23g47390	a34	PAL
							0.84	0	NAC	FxaC_9g45920	a34	PAL
							0.84	0	WRKY	FxaC_23g61570	a36	PAL
							0.84	0	WRKY	FxaC_22g12340	a36	PAL
							0.84	0	WRKY	FxaC_21g19550	a36	PAL
							0.84	0	MADS-MIKC	FxaC_22g17110	a38	PAL
							0.84	0	MYB	FxaC_3g25830	a38	PAL
							0.84	0	NAC	FxaC_9g34740	a38	PAL
							0.84	0	MADS-MIKC	FxaC_22g17110	a39	PAL
							0.84	0	MYB	FxaC_4g15021	a44	CHI
							0.84	0	WRKY	FxaC_24g47160	a46	CHI
							0.84	0	WRKY	FxaC_21g19550	a46	CHI
							0.84	0	WRKY	FxaC_23g61570	a49	CHI
							0.84	0	AUX/IAA	FxaC_21g30210	a51	CHI
							0.84	0	AUX/IAA	FxaC_13g53740	a52	CHI
							0.84	0	bHLH	FxaC_18g05310	a52	CHI
							0.84	0	NAC	FxaC_17g15100	a52	CHI
							0.84	0	WRKY	FxaC_15g15560	a52	CHI
							0.84	0	WRKY	FxaC_17g06570	a52	CHI
							0.84	0	bHLH	FxaC_20g02680	a53	CHI
							0.84	0	GRAS	FxaC_4g35930	a53	CHI
							0.84	0	WRKY	FxaC_22g28920	a53	CHI
							0.84	0	WRKY	FxaC_21g19550	a55	F3H
							0.84	0	bHLH	FxaC_7g17700	a56	F3H
							0.84	0	bHLH	FxaC_5g19130	a56	F3H
							0.84	0	NAC	FxaC_10g20420	a56	F3H
							0.84	0	WRKY	FxaC_21g14380	a56	F3H
							0.84	0	bHLH	FxaC_15g11000	a57	F3H
							0.84	0	AUX/IAA	FxaC_24g40130	a58	F3'H
							0.84	0	bHLH	FxaC_26g42330	a58	F3'H
							0.84	0	MADS-MIKC	FxaC_19g36190	a58	F3'H
							0.84	0	WRKY	FxaC_13g22260	a58	F3'H
							0.84	0	bHLH	FxaC_8g38320	a59	F3'H
							0.84	0	NAC	FxaC_21g04300	a60	F3'H
							0.84	0	WRKY	FxaC_21g14380	a60	F3'H
							0.84	0	NAC	FxaC_12g41541	a61	DFR
							0.84	0	bHLH	FxaC_15g11000	a62	DFR
							0.84	0	GRAS	FxaC_27g49990	a63	DFR
							0.84	0	MYB	FxaC_3g25830	a63	DFR
							0.84	0	bHLH	FxaC_15g11000	a65	ANS
							0.84	0	MYB	FxaC_23g47390	a65	ANS
							0.84	0	NAC	FxaC_12g41541	a66	ANS
							0.84	0	MYB	FxaC_3g25830	a67	ANS
							0.84	0	AUX/IAA	FxaC_13g53880	a68	ANS
							0.84	0	WRKY	FxaC_13g22260	a68	ANS
							0.84	0	bZIP	FxaC_21g35610	a71	AGT
							0.84	0	WRKY	FxaC_21g14380	a72	CHS
							0.84	0	bHLH	FxaC_15g11000	a73	CHS
							0.84	0	bHLH	FxaC_15g11000	a74	CHS
							0.84	0	NAC	FxaC_10g09611	a75	CHS
							0.84	0	MYB	FxaC_19g05980	a76	CHS
							0.84	0	NAC	FxaC_12g41541	a76	CHS
							0.84	0	NAC	FxaC_10g09611	a76	CHS
							0.84	0	AUX/IAA	FxaC_16g04730	a78	HCDBR
							0.84	0	bHLH	FxaC_17g49210	a78	HCDBR
							0.84	0	bHLH	FxaC_13g47160	a78	HCDBR
							0.84	0	bZIP	FxaC_8g09840	a78	HCDBR
							0.84	0	GRAS	FxaC_1g02420	a78	HCDBR
							0.84	0	WRKY	FxaC_17g06570	a78	HCDBR
							0.84	0	bHLH	FxaC_17g49210	a79	HCDBR
							0.84	0	MYB	FxaC_19g00520	a79	HCDBR
							0.84	0	WRKY	FxaC_15g15560	a79	HCDBR
							0.84	0	AUX/IAA	FxaC_23g07140	a80	HCDBR
							0.84	0	AUX/IAA	FxaC_23g41220	a80	HCDBR
							0.84	0	bHLH	FxaC_1g21610	a81	F3'5'H
							0.84	0	bHLH	FxaC_28g19030	a81	F3'5'H
							0.84	0	bHLH	FxaC_13g53440	a81	F3'5'H
							0.84	0	MYB	FxaC_24g53300	a81	F3'5'H
							0.84	0	MYB	FxaC_19g00520	a81	F3'5'H
							0.84	0	MYB	FxaC_7g36800	a81	F3'5'H
							0.84	0	MYB-related	FxaC_25g22070	a89	4CL
							0.84	0	AUX/IAA	FxaC_24g40130	a90	CHI
							0.84	0	bHLH	FxaC_25g23620	a90	CHI
							0.84	0	bHLH	FxaC_25g00900	a90	CHI
							0.84	0	bHLH	FxaC_3g21430	a90	CHI
[truncated: 742 more rows]
