# Supplementary material for: Joint Transcriptomic and Metabolomic Analysis Reveals Differential Flavonoid Biosynthesis in a High-Flavonoid Strawberry Mutant
Source: Front Plant Sci. 2022 Jun 28;13:919619. doi: 10.3389/fpls.2022.919619 (PMC9274175; doi:10.3389/fpls.2022.919619)
Supplement: Supplementary Table S6 — The correlated pairs of selected up-regulated transcription factors and differentially accumulated flavonoids. [file Table_6.XLSX]

## Sheet: Table S6
Table S6. : The correlated pairs of selected up-regulated TFs and DA flavonoids.
raw.r	raw.p	TFs	TF_annotation	metabolites	metabolites_annotation
-0.9	0	FxaC_10g00280	MADS-M-type	m10533	Phlorobenzophenone
-0.85	0	FxaC_10g00280	MADS-M-type	m299	Quercetin-O-glucoside
-0.8	0.01	FxaC_10g00280	MADS-M-type	m427	Luteolin
-0.97	0	FxaC_10g20420	NAC	m1304	Selgin C-hexoside
-0.97	0	FxaC_10g20420	NAC	m32	Taxifolin
-0.97	0	FxaC_10g20420	NAC	m3287	Casticin
-0.93	0	FxaC_10g20420	NAC	m4889	Naringin dihydrochalcone
-0.93	0	FxaC_10g20420	NAC	m915	Isoquercitrin
-0.92	0	FxaC_10g20420	NAC	m427	Luteolin
-0.92	0	FxaC_10g20420	NAC	m1857	Naringin
-0.92	0	FxaC_10g20420	NAC	m6632	Flavokawain A
-0.88	0	FxaC_10g20420	NAC	m7793	(-)-Catechin Gallate
-0.85	0	FxaC_10g20420	NAC	m5372	Epimedin B
-0.82	0.01	FxaC_10g20420	NAC	m13174	Lonicerin
0.85	0	FxaC_10g20420	NAC	m3986	Callistephin chloride (Pelargonidin 3-glucoside)
0.85	0	FxaC_10g20420	NAC	m1801	methylChrysoeriol C-hexoside
0.85	0	FxaC_10g20420	NAC	m367	Tricin 5-O-hexoside
0.87	0	FxaC_10g20420	NAC	m300	Pelargonidin
0.87	0	FxaC_10g20420	NAC	m1224	Apigenin C-pentoside
0.87	0	FxaC_10g20420	NAC	m10272	Apigenin 7-O-(2G-rhamnosyl)gentiobioside
0.87	0	FxaC_10g20420	NAC	m2338	Chrysin 7-O-beta-gentiobioside
0.87	0	FxaC_10g20420	NAC	m1624	3',4',5'-Tricetin 5-O-hexoside
0.87	0	FxaC_10g20420	NAC	m389	Hesperetin 5-O-glucoside
0.87	0	FxaC_10g20420	NAC	m4	Eriodictyol-7-O-glucoside
0.87	0	FxaC_10g20420	NAC	m529	Eriodictyol O-malonylhexoside
0.87	0	FxaC_10g20420	NAC	m824	Prunin
0.87	0	FxaC_10g20420	NAC	m59	6''-o-acetylgenistin
0.87	0	FxaC_10g20420	NAC	m3	Genistin
0.87	0	FxaC_10g20420	NAC	m78	Genistein
0.88	0	FxaC_10g20420	NAC	m1288	Keracyanin (Cyanidin 3-O-rutinoside)
0.9	0	FxaC_10g20420	NAC	m1296	Apigeninidin 5-glucoside
0.9	0	FxaC_10g20420	NAC	m919	2'-Hydroxygenistein
0.92	0	FxaC_10g20420	NAC	m8710	Myricetin
0.93	0	FxaC_10g20420	NAC	m6309	Deguelin
0.95	0	FxaC_10g20420	NAC	m18190	C-hexosyl-chrysoeriol O-feruloylhexoside
0.95	0	FxaC_10g20420	NAC	m6838	Robinetin
-0.93	0	FxaC_1g08491	Alfin-like	m1304	Selgin C-hexoside
-0.93	0	FxaC_1g08491	Alfin-like	m32	Taxifolin
-0.93	0	FxaC_1g08491	Alfin-like	m3287	Casticin
-0.93	0	FxaC_1g08491	Alfin-like	m6632	Flavokawain A
-0.92	0	FxaC_1g08491	Alfin-like	m7793	(-)-Catechin Gallate
-0.9	0	FxaC_1g08491	Alfin-like	m7815	Phellodensin F
-0.88	0	FxaC_1g08491	Alfin-like	m427	Luteolin
-0.88	0	FxaC_1g08491	Alfin-like	m13174	Lonicerin
-0.87	0	FxaC_1g08491	Alfin-like	m13701	C-pentosyl-luteolin-C-hexoside
-0.87	0	FxaC_1g08491	Alfin-like	m915	Isoquercitrin
-0.83	0.01	FxaC_1g08491	Alfin-like	m1857	Naringin
-0.83	0.01	FxaC_1g08491	Alfin-like	m4889	Naringin dihydrochalcone
-0.83	0.01	FxaC_1g08491	Alfin-like	m10098	Flavokawain B
-0.83	0.01	FxaC_1g08491	Alfin-like	m5372	Epimedin B
-0.82	0.01	FxaC_1g08491	Alfin-like	m10533	Phlorobenzophenone
-0.8	0.01	FxaC_1g08491	Alfin-like	m5259	Ipriflavone
0.83	0.01	FxaC_1g08491	Alfin-like	m6838	Robinetin
0.87	0	FxaC_1g08491	Alfin-like	m6309	Deguelin
0.9	0	FxaC_1g08491	Alfin-like	m18190	C-hexosyl-chrysoeriol O-feruloylhexoside
0.92	0	FxaC_1g08491	Alfin-like	m1288	Keracyanin (Cyanidin 3-O-rutinoside)
0.93	0	FxaC_1g08491	Alfin-like	m1224	Apigenin C-pentoside
0.93	0	FxaC_1g08491	Alfin-like	m10272	Apigenin 7-O-(2G-rhamnosyl)gentiobioside
0.93	0	FxaC_1g08491	Alfin-like	m2338	Chrysin 7-O-beta-gentiobioside
0.93	0	FxaC_1g08491	Alfin-like	m1624	3',4',5'-Tricetin 5-O-hexoside
0.93	0	FxaC_1g08491	Alfin-like	m389	Hesperetin 5-O-glucoside
0.93	0	FxaC_1g08491	Alfin-like	m4	Eriodictyol-7-O-glucoside
0.93	0	FxaC_1g08491	Alfin-like	m529	Eriodictyol O-malonylhexoside
0.93	0	FxaC_1g08491	Alfin-like	m824	Prunin
0.93	0	FxaC_1g08491	Alfin-like	m59	6''-o-acetylgenistin
0.93	0	FxaC_1g08491	Alfin-like	m3	Genistin
0.93	0	FxaC_1g08491	Alfin-like	m78	Genistein
0.95	0	FxaC_1g08491	Alfin-like	m3986	Callistephin chloride (Pelargonidin 3-glucoside)
0.95	0	FxaC_1g08491	Alfin-like	m1801	methylChrysoeriol C-hexoside
0.95	0	FxaC_1g08491	Alfin-like	m367	Tricin 5-O-hexoside
0.95	0	FxaC_1g08491	Alfin-like	m919	2'-Hydroxygenistein
0.98	0	FxaC_1g08491	Alfin-like	m300	Pelargonidin
0.98	0	FxaC_1g08491	Alfin-like	m8710	Myricetin
-0.83	0.01	FxaC_11g02060	B3-ARF	m1304	Selgin C-hexoside
-0.83	0.01	FxaC_11g02060	B3-ARF	m32	Taxifolin
-0.83	0.01	FxaC_11g02060	B3-ARF	m3287	Casticin
-0.8	0.01	FxaC_11g02060	B3-ARF	m915	Isoquercitrin
0.8	0.01	FxaC_11g02060	B3-ARF	m6309	Deguelin
0.82	0.01	FxaC_11g02060	B3-ARF	m3986	Callistephin chloride (Pelargonidin 3-glucoside)
0.82	0.01	FxaC_11g02060	B3-ARF	m1801	methylChrysoeriol C-hexoside
0.82	0.01	FxaC_11g02060	B3-ARF	m367	Tricin 5-O-hexoside
0.83	0.01	FxaC_11g02060	B3-ARF	m300	Pelargonidin
0.87	0	FxaC_11g02060	B3-ARF	m18190	C-hexosyl-chrysoeriol O-feruloylhexoside
-0.97	0	FxaC_11g04250	MADS-MIKC	m1304	Selgin C-hexoside
-0.97	0	FxaC_11g04250	MADS-MIKC	m32	Taxifolin
-0.92	0	FxaC_11g04250	MADS-MIKC	m427	Luteolin
-0.92	0	FxaC_11g04250	MADS-MIKC	m13174	Lonicerin
-0.92	0	FxaC_11g04250	MADS-MIKC	m3287	Casticin
-0.88	0	FxaC_11g04250	MADS-MIKC	m13701	C-pentosyl-luteolin-C-hexoside
-0.88	0	FxaC_11g04250	MADS-MIKC	m915	Isoquercitrin
-0.87	0	FxaC_11g04250	MADS-MIKC	m1857	Naringin
-0.87	0	FxaC_11g04250	MADS-MIKC	m6632	Flavokawain A
-0.83	0.01	FxaC_11g04250	MADS-MIKC	m7793	(-)-Catechin Gallate
-0.83	0.01	FxaC_11g04250	MADS-MIKC	m10533	Phlorobenzophenone
-0.82	0.01	FxaC_11g04250	MADS-MIKC	m4889	Naringin dihydrochalcone
-0.8	0.01	FxaC_11g04250	MADS-MIKC	m7815	Phellodensin F
0.82	0.01	FxaC_11g04250	MADS-MIKC	m6838	Robinetin
0.83	0.01	FxaC_11g04250	MADS-MIKC	m1288	Keracyanin (Cyanidin 3-O-rutinoside)
0.87	0	FxaC_11g04250	MADS-MIKC	m10272	Apigenin 7-O-(2G-rhamnosyl)gentiobioside
0.88	0	FxaC_11g04250	MADS-MIKC	m18190	C-hexosyl-chrysoeriol O-feruloylhexoside
0.9	0	FxaC_11g04250	MADS-MIKC	m919	2'-Hydroxygenistein
0.92	0	FxaC_11g04250	MADS-MIKC	m1224	Apigenin C-pentoside
0.92	0	FxaC_11g04250	MADS-MIKC	m2338	Chrysin 7-O-beta-gentiobioside
0.92	0	FxaC_11g04250	MADS-MIKC	m1624	3',4',5'-Tricetin 5-O-hexoside
0.92	0	FxaC_11g04250	MADS-MIKC	m389	Hesperetin 5-O-glucoside
0.92	0	FxaC_11g04250	MADS-MIKC	m4	Eriodictyol-7-O-glucoside
0.92	0	FxaC_11g04250	MADS-MIKC	m529	Eriodictyol O-malonylhexoside
0.92	0	FxaC_11g04250	MADS-MIKC	m824	Prunin
0.92	0	FxaC_11g04250	MADS-MIKC	m8710	Myricetin
0.92	0	FxaC_11g04250	MADS-MIKC	m59	6''-o-acetylgenistin
0.92	0	FxaC_11g04250	MADS-MIKC	m3	Genistin
0.92	0	FxaC_11g04250	MADS-MIKC	m78	Genistein
0.93	0	FxaC_11g04250	MADS-MIKC	m6309	Deguelin
0.95	0	FxaC_11g04250	MADS-MIKC	m3986	Callistephin chloride (Pelargonidin 3-glucoside)
0.95	0	FxaC_11g04250	MADS-MIKC	m1801	methylChrysoeriol C-hexoside
0.95	0	FxaC_11g04250	MADS-MIKC	m367	Tricin 5-O-hexoside
0.97	0	FxaC_11g04250	MADS-MIKC	m300	Pelargonidin
-0.95	0	FxaC_12g31730	TUB	m13701	C-pentosyl-luteolin-C-hexoside
-0.93	0	FxaC_12g31730	TUB	m427	Luteolin
-0.93	0	FxaC_12g31730	TUB	m13174	Lonicerin
-0.93	0	FxaC_12g31730	TUB	m3287	Casticin
-0.93	0	FxaC_12g31730	TUB	m6632	Flavokawain A
-0.92	0	FxaC_12g31730	TUB	m5372	Epimedin B
-0.9	0	FxaC_12g31730	TUB	m7793	(-)-Catechin Gallate
-0.88	0	FxaC_12g31730	TUB	m1304	Selgin C-hexoside
-0.88	0	FxaC_12g31730	TUB	m1857	Naringin
-0.88	0	FxaC_12g31730	TUB	m32	Taxifolin
-0.87	0	FxaC_12g31730	TUB	m915	Isoquercitrin
-0.83	0.01	FxaC_12g31730	TUB	m1672	Neohesperidin dihydrochalcone
-0.83	0.01	FxaC_12g31730	TUB	m7815	Phellodensin F
-0.83	0.01	FxaC_12g31730	TUB	m5259	Ipriflavone
-0.82	0.01	FxaC_12g31730	TUB	m9	Catechin
-0.82	0.01	FxaC_12g31730	TUB	m299	Quercetin-O-glucoside
-0.82	0.01	FxaC_12g31730	TUB	m10533	Phlorobenzophenone
-0.8	0.01	FxaC_12g31730	TUB	m10098	Flavokawain B
0.82	0.01	FxaC_12g31730	TUB	m6309	Deguelin
0.85	0	FxaC_12g31730	TUB	m1224	Apigenin C-pentoside
0.85	0	FxaC_12g31730	TUB	m2338	Chrysin 7-O-beta-gentiobioside
0.85	0	FxaC_12g31730	TUB	m1624	3',4',5'-Tricetin 5-O-hexoside
0.85	0	FxaC_12g31730	TUB	m389	Hesperetin 5-O-glucoside
0.85	0	FxaC_12g31730	TUB	m4	Eriodictyol-7-O-glucoside
0.85	0	FxaC_12g31730	TUB	m529	Eriodictyol O-malonylhexoside
0.85	0	FxaC_12g31730	TUB	m824	Prunin
0.85	0	FxaC_12g31730	TUB	m59	6''-o-acetylgenistin
0.85	0	FxaC_12g31730	TUB	m3	Genistin
0.85	0	FxaC_12g31730	TUB	m78	Genistein
0.87	0	FxaC_12g31730	TUB	m3986	Callistephin chloride (Pelargonidin 3-glucoside)
0.87	0	FxaC_12g31730	TUB	m1801	methylChrysoeriol C-hexoside
0.87	0	FxaC_12g31730	TUB	m367	Tricin 5-O-hexoside
0.87	0	FxaC_12g31730	TUB	m919	2'-Hydroxygenistein
0.88	0	FxaC_12g31730	TUB	m10272	Apigenin 7-O-(2G-rhamnosyl)gentiobioside
0.9	0	FxaC_12g31730	TUB	m1288	Keracyanin (Cyanidin 3-O-rutinoside)
0.9	0	FxaC_12g31730	TUB	m300	Pelargonidin
0.9	0	FxaC_12g31730	TUB	m18190	C-hexosyl-chrysoeriol O-feruloylhexoside
0.9	0	FxaC_12g31730	TUB	m8710	Myricetin
-1	0	FxaC_12g31730	TUB	m1224	Apigenin C-pentoside
-1	0	FxaC_12g31730	TUB	m2338	Chrysin 7-O-beta-gentiobioside
-1	0	FxaC_12g31730	TUB	m1624	3',4',5'-Tricetin 5-O-hexoside
-1	0	FxaC_12g31730	TUB	m389	Hesperetin 5-O-glucoside
-1	0	FxaC_12g31730	TUB	m4	Eriodictyol-7-O-glucoside
-1	0	FxaC_12g31730	TUB	m529	Eriodictyol O-malonylhexoside
-1	0	FxaC_12g31730	TUB	m824	Prunin
-1	0	FxaC_12g31730	TUB	m59	6''-o-acetylgenistin
-1	0	FxaC_12g31730	TUB	m3	Genistin
-1	0	FxaC_12g31730	TUB	m78	Genistein
-0.98	0	FxaC_12g31730	TUB	m3986	Callistephin chloride (Pelargonidin 3-glucoside)
-0.98	0	FxaC_12g31730	TUB	m1801	methylChrysoeriol C-hexoside
-0.98	0	FxaC_12g31730	TUB	m367	Tricin 5-O-hexoside
-0.98	0	FxaC_12g31730	TUB	m919	2'-Hydroxygenistein
-0.97	0	FxaC_12g31730	TUB	m10272	Apigenin 7-O-(2G-rhamnosyl)gentiobioside
-0.95	0	FxaC_12g31730	TUB	m1288	Keracyanin (Cyanidin 3-O-rutinoside)
-0.95	0	FxaC_12g31730	TUB	m300	Pelargonidin
-0.95	0	FxaC_12g31730	TUB	m8710	Myricetin
-0.93	0	FxaC_12g31730	TUB	m6309	Deguelin
-0.87	0	FxaC_12g31730	TUB	m6838	Robinetin
-0.85	0	FxaC_12g31730	TUB	m6282	myricetin 3-O-beta-D-galactopyranoside
-0.82	0.01	FxaC_12g31730	TUB	m1033	di-C,C-pentosyl-luteolin
-0.8	0.01	FxaC_12g31730	TUB	m18190	C-hexosyl-chrysoeriol O-feruloylhexoside
0.8	0.01	FxaC_12g31730	TUB	m4889	Naringin dihydrochalcone
0.8	0.01	FxaC_12g31730	TUB	m10098	Flavokawain B
0.82	0.01	FxaC_12g31730	TUB	m427	Luteolin
0.83	0.01	FxaC_12g31730	TUB	m13701	C-pentosyl-luteolin-C-hexoside
0.83	0.01	FxaC_12g31730	TUB	m7815	Phellodensin F
0.87	0	FxaC_12g31730	TUB	m1304	Selgin C-hexoside
0.87	0	FxaC_12g31730	TUB	m1857	Naringin
0.87	0	FxaC_12g31730	TUB	m32	Taxifolin
0.87	0	FxaC_12g31730	TUB	m3287	Casticin
0.87	0	FxaC_12g31730	TUB	m6632	Flavokawain A
0.92	0	FxaC_12g31730	TUB	m13174	Lonicerin
0.93	0	FxaC_12g31730	TUB	m915	Isoquercitrin
0.95	0	FxaC_12g31730	TUB	m7793	(-)-Catechin Gallate
-0.97	0	FxaC_13g30140	bHLH	m3287	Casticin
-0.93	0	FxaC_13g30140	bHLH	m915	Isoquercitrin
-0.92	0	FxaC_13g30140	bHLH	m427	Luteolin
-0.92	0	FxaC_13g30140	bHLH	m1304	Selgin C-hexoside
-0.92	0	FxaC_13g30140	bHLH	m1857	Naringin
-0.92	0	FxaC_13g30140	bHLH	m32	Taxifolin
-0.92	0	FxaC_13g30140	bHLH	m6632	Flavokawain A
-0.9	0	FxaC_13g30140	bHLH	m7793	(-)-Catechin Gallate
-0.88	0	FxaC_13g30140	bHLH	m5372	Epimedin B
-0.87	0	FxaC_13g30140	bHLH	m13174	Lonicerin
-0.85	0	FxaC_13g30140	bHLH	m13701	C-pentosyl-luteolin-C-hexoside
-0.83	0.01	FxaC_13g30140	bHLH	m4889	Naringin dihydrochalcone
-0.83	0.01	FxaC_13g30140	bHLH	m299	Quercetin-O-glucoside
0.83	0.01	FxaC_13g30140	bHLH	m3986	Callistephin chloride (Pelargonidin 3-glucoside)
0.83	0.01	FxaC_13g30140	bHLH	m1801	methylChrysoeriol C-hexoside
0.83	0.01	FxaC_13g30140	bHLH	m367	Tricin 5-O-hexoside
0.85	0	FxaC_13g30140	bHLH	m300	Pelargonidin
0.85	0	FxaC_13g30140	bHLH	m1224	Apigenin C-pentoside
0.85	0	FxaC_13g30140	bHLH	m2338	Chrysin 7-O-beta-gentiobioside
0.85	0	FxaC_13g30140	bHLH	m1624	3',4',5'-Tricetin 5-O-hexoside
0.85	0	FxaC_13g30140	bHLH	m389	Hesperetin 5-O-glucoside
0.85	0	FxaC_13g30140	bHLH	m4	Eriodictyol-7-O-glucoside
0.85	0	FxaC_13g30140	bHLH	m529	Eriodictyol O-malonylhexoside
0.85	0	FxaC_13g30140	bHLH	m824	Prunin
0.85	0	FxaC_13g30140	bHLH	m59	6''-o-acetylgenistin
0.85	0	FxaC_13g30140	bHLH	m3	Genistin
0.85	0	FxaC_13g30140	bHLH	m78	Genistein
0.87	0	FxaC_13g30140	bHLH	m1296	Apigeninidin 5-glucoside
0.87	0	FxaC_13g30140	bHLH	m10272	Apigenin 7-O-(2G-rhamnosyl)gentiobioside
0.88	0	FxaC_13g30140	bHLH	m6309	Deguelin
0.88	0	FxaC_13g30140	bHLH	m6838	Robinetin
0.88	0	FxaC_13g30140	bHLH	m919	2'-Hydroxygenistein
0.9	0	FxaC_13g30140	bHLH	m1288	Keracyanin (Cyanidin 3-O-rutinoside)
0.9	0	FxaC_13g30140	bHLH	m8710	Myricetin
0.95	0	FxaC_13g30140	bHLH	m18190	C-hexosyl-chrysoeriol O-feruloylhexoside
-1	0	FxaC_14g11660	HB-KNOX	m1304	Selgin C-hexoside
-1	0	FxaC_14g11660	HB-KNOX	m32	Taxifolin
-0.95	0	FxaC_14g11660	HB-KNOX	m427	Luteolin
-0.95	0	FxaC_14g11660	HB-KNOX	m3287	Casticin
-0.9	0	FxaC_14g11660	HB-KNOX	m1857	Naringin
-0.9	0	FxaC_14g11660	HB-KNOX	m4889	Naringin dihydrochalcone
-0.9	0	FxaC_14g11660	HB-KNOX	m6632	Flavokawain A
-0.88	0	FxaC_14g11660	HB-KNOX	m915	Isoquercitrin
-0.85	0	FxaC_14g11660	HB-KNOX	m13174	Lonicerin
-0.83	0.01	FxaC_14g11660	HB-KNOX	m7793	(-)-Catechin Gallate
-0.83	0.01	FxaC_14g11660	HB-KNOX	m10533	Phlorobenzophenone
-0.82	0.01	FxaC_14g11660	HB-KNOX	m13701	C-pentosyl-luteolin-C-hexoside
-0.82	0.01	FxaC_14g11660	HB-KNOX	m5372	Epimedin B
0.83	0.01	FxaC_14g11660	HB-KNOX	m1288	Keracyanin (Cyanidin 3-O-rutinoside)
0.83	0.01	FxaC_14g11660	HB-KNOX	m1296	Apigeninidin 5-glucoside
0.85	0	FxaC_14g11660	HB-KNOX	m10272	Apigenin 7-O-(2G-rhamnosyl)gentiobioside
0.87	0	FxaC_14g11660	HB-KNOX	m1224	Apigenin C-pentoside
0.87	0	FxaC_14g11660	HB-KNOX	m2338	Chrysin 7-O-beta-gentiobioside
0.87	0	FxaC_14g11660	HB-KNOX	m1624	3',4',5'-Tricetin 5-O-hexoside
0.87	0	FxaC_14g11660	HB-KNOX	m389	Hesperetin 5-O-glucoside
0.87	0	FxaC_14g11660	HB-KNOX	m4	Eriodictyol-7-O-glucoside
0.87	0	FxaC_14g11660	HB-KNOX	m529	Eriodictyol O-malonylhexoside
0.87	0	FxaC_14g11660	HB-KNOX	m824	Prunin
0.87	0	FxaC_14g11660	HB-KNOX	m59	6''-o-acetylgenistin
0.87	0	FxaC_14g11660	HB-KNOX	m3	Genistin
0.87	0	FxaC_14g11660	HB-KNOX	m78	Genistein
0.88	0	FxaC_14g11660	HB-KNOX	m3986	Callistephin chloride (Pelargonidin 3-glucoside)
0.88	0	FxaC_14g11660	HB-KNOX	m1801	methylChrysoeriol C-hexoside
0.88	0	FxaC_14g11660	HB-KNOX	m367	Tricin 5-O-hexoside
0.88	0	FxaC_14g11660	HB-KNOX	m6838	Robinetin
0.88	0	FxaC_14g11660	HB-KNOX	m919	2'-Hydroxygenistein
0.92	0	FxaC_14g11660	HB-KNOX	m300	Pelargonidin
0.92	0	FxaC_14g11660	HB-KNOX	m8710	Myricetin
0.93	0	FxaC_14g11660	HB-KNOX	m18190	C-hexosyl-chrysoeriol O-feruloylhexoside
0.93	0	FxaC_14g11660	HB-KNOX	m6309	Deguelin
-0.97	0	FxaC_14g19370	GARP-ARR-B	m1304	Selgin C-hexoside
-0.97	0	FxaC_14g19370	GARP-ARR-B	m32	Taxifolin
-0.92	0	FxaC_14g19370	GARP-ARR-B	m427	Luteolin
-0.92	0	FxaC_14g19370	GARP-ARR-B	m1857	Naringin
-0.92	0	FxaC_14g19370	GARP-ARR-B	m3287	Casticin
-0.88	0	FxaC_14g19370	GARP-ARR-B	m7793	(-)-Catechin Gallate
-0.88	0	FxaC_14g19370	GARP-ARR-B	m915	Isoquercitrin
-0.87	0	FxaC_14g19370	GARP-ARR-B	m13174	Lonicerin
-0.87	0	FxaC_14g19370	GARP-ARR-B	m4889	Naringin dihydrochalcone
-0.87	0	FxaC_14g19370	GARP-ARR-B	m6632	Flavokawain A
-0.83	0.01	FxaC_14g19370	GARP-ARR-B	m13701	C-pentosyl-luteolin-C-hexoside
-0.83	0.01	FxaC_14g19370	GARP-ARR-B	m10533	Phlorobenzophenone
-0.8	0.01	FxaC_14g19370	GARP-ARR-B	m7815	Phellodensin F
0.82	0.01	FxaC_14g19370	GARP-ARR-B	m1033	di-C,C-pentosyl-luteolin
0.87	0	FxaC_14g19370	GARP-ARR-B	m6838	Robinetin
0.88	0	FxaC_14g19370	GARP-ARR-B	m1288	Keracyanin (Cyanidin 3-O-rutinoside)
0.9	0	FxaC_14g19370	GARP-ARR-B	m3986	Callistephin chloride (Pelargonidin 3-glucoside)
0.9	0	FxaC_14g19370	GARP-ARR-B	m1801	methylChrysoeriol C-hexoside
0.9	0	FxaC_14g19370	GARP-ARR-B	m18190	C-hexosyl-chrysoeriol O-feruloylhexoside
0.9	0	FxaC_14g19370	GARP-ARR-B	m367	Tricin 5-O-hexoside
0.92	0	FxaC_14g19370	GARP-ARR-B	m300	Pelargonidin
0.92	0	FxaC_14g19370	GARP-ARR-B	m1224	Apigenin C-pentoside
0.92	0	FxaC_14g19370	GARP-ARR-B	m10272	Apigenin 7-O-(2G-rhamnosyl)gentiobioside
0.92	0	FxaC_14g19370	GARP-ARR-B	m2338	Chrysin 7-O-beta-gentiobioside
0.92	0	FxaC_14g19370	GARP-ARR-B	m1624	3',4',5'-Tricetin 5-O-hexoside
0.92	0	FxaC_14g19370	GARP-ARR-B	m389	Hesperetin 5-O-glucoside
0.92	0	FxaC_14g19370	GARP-ARR-B	m4	Eriodictyol-7-O-glucoside
0.92	0	FxaC_14g19370	GARP-ARR-B	m529	Eriodictyol O-malonylhexoside
0.92	0	FxaC_14g19370	GARP-ARR-B	m824	Prunin
0.92	0	FxaC_14g19370	GARP-ARR-B	m59	6''-o-acetylgenistin
0.92	0	FxaC_14g19370	GARP-ARR-B	m3	Genistin
0.92	0	FxaC_14g19370	GARP-ARR-B	m78	Genistein
0.93	0	FxaC_14g19370	GARP-ARR-B	m6309	Deguelin
0.95	0	FxaC_14g19370	GARP-ARR-B	m919	2'-Hydroxygenistein
0.97	0	FxaC_14g19370	GARP-ARR-B	m8710	Myricetin
-0.97	0	FxaC_16g17990	SBP	m427	Luteolin
-0.97	0	FxaC_16g17990	SBP	m1304	Selgin C-hexoside
-0.97	0	FxaC_16g17990	SBP	m32	Taxifolin
-0.97	0	FxaC_16g17990	SBP	m3287	Casticin
-0.92	0	FxaC_16g17990	SBP	m1857	Naringin
-0.92	0	FxaC_16g17990	SBP	m6632	Flavokawain A
-0.9	0	FxaC_16g17990	SBP	m915	Isoquercitrin
-0.88	0	FxaC_16g17990	SBP	m5372	Epimedin B
-0.87	0	FxaC_16g17990	SBP	m13174	Lonicerin
-0.85	0	FxaC_16g17990	SBP	m13701	C-pentosyl-luteolin-C-hexoside
-0.85	0	FxaC_16g17990	SBP	m4889	Naringin dihydrochalcone
-0.85	0	FxaC_16g17990	SBP	m299	Quercetin-O-glucoside
-0.83	0.01	FxaC_16g17990	SBP	m7793	(-)-Catechin Gallate
-0.8	0.01	FxaC_16g17990	SBP	m9	Catechin
-0.8	0.01	FxaC_16g17990	SBP	m10533	Phlorobenzophenone
0.82	0.01	FxaC_16g17990	SBP	m1224	Apigenin C-pentoside
0.82	0.01	FxaC_16g17990	SBP	m10272	Apigenin 7-O-(2G-rhamnosyl)gentiobioside
0.82	0.01	FxaC_16g17990	SBP	m2338	Chrysin 7-O-beta-gentiobioside
0.82	0.01	FxaC_16g17990	SBP	m1624	3',4',5'-Tricetin 5-O-hexoside
0.82	0.01	FxaC_16g17990	SBP	m389	Hesperetin 5-O-glucoside
0.82	0.01	FxaC_16g17990	SBP	m4	Eriodictyol-7-O-glucoside
0.82	0.01	FxaC_16g17990	SBP	m529	Eriodictyol O-malonylhexoside
0.82	0.01	FxaC_16g17990	SBP	m824	Prunin
0.82	0.01	FxaC_16g17990	SBP	m59	6''-o-acetylgenistin
0.82	0.01	FxaC_16g17990	SBP	m3	Genistin
0.82	0.01	FxaC_16g17990	SBP	m78	Genistein
0.83	0.01	FxaC_16g17990	SBP	m1288	Keracyanin (Cyanidin 3-O-rutinoside)
0.83	0.01	FxaC_16g17990	SBP	m3986	Callistephin chloride (Pelargonidin 3-glucoside)
0.83	0.01	FxaC_16g17990	SBP	m1801	methylChrysoeriol C-hexoside
0.83	0.01	FxaC_16g17990	SBP	m367	Tricin 5-O-hexoside
0.83	0.01	FxaC_16g17990	SBP	m919	2'-Hydroxygenistein
0.87	0	FxaC_16g17990	SBP	m300	Pelargonidin
0.87	0	FxaC_16g17990	SBP	m1296	Apigeninidin 5-glucoside
0.87	0	FxaC_16g17990	SBP	m8710	Myricetin
0.87	0	FxaC_16g17990	SBP	m6838	Robinetin
0.9	0	FxaC_16g17990	SBP	m6309	Deguelin
0.95	0	FxaC_16g17990	SBP	m18190	C-hexosyl-chrysoeriol O-feruloylhexoside
-0.97	0	FxaC_17g04610	HB-KNOX	m1304	Selgin C-hexoside
-0.97	0	FxaC_17g04610	HB-KNOX	m32	Taxifolin
-0.92	0	FxaC_17g04610	HB-KNOX	m427	Luteolin
-0.92	0	FxaC_17g04610	HB-KNOX	m1857	Naringin
-0.92	0	FxaC_17g04610	HB-KNOX	m3287	Casticin
-0.88	0	FxaC_17g04610	HB-KNOX	m7793	(-)-Catechin Gallate
-0.88	0	FxaC_17g04610	HB-KNOX	m915	Isoquercitrin
-0.87	0	FxaC_17g04610	HB-KNOX	m13174	Lonicerin
-0.87	0	FxaC_17g04610	HB-KNOX	m4889	Naringin dihydrochalcone
-0.87	0	FxaC_17g04610	HB-KNOX	m6632	Flavokawain A
-0.83	0.01	FxaC_17g04610	HB-KNOX	m13701	C-pentosyl-luteolin-C-hexoside
-0.83	0.01	FxaC_17g04610	HB-KNOX	m10533	Phlorobenzophenone
-0.8	0.01	FxaC_17g04610	HB-KNOX	m7815	Phellodensin F
0.82	0.01	FxaC_17g04610	HB-KNOX	m1033	di-C,C-pentosyl-luteolin
0.87	0	FxaC_17g04610	HB-KNOX	m6838	Robinetin
0.88	0	FxaC_17g04610	HB-KNOX	m1288	Keracyanin (Cyanidin 3-O-rutinoside)
0.9	0	FxaC_17g04610	HB-KNOX	m3986	Callistephin chloride (Pelargonidin 3-glucoside)
0.9	0	FxaC_17g04610	HB-KNOX	m1801	methylChrysoeriol C-hexoside
0.9	0	FxaC_17g04610	HB-KNOX	m18190	C-hexosyl-chrysoeriol O-feruloylhexoside
0.9	0	FxaC_17g04610	HB-KNOX	m367	Tricin 5-O-hexoside
0.92	0	FxaC_17g04610	HB-KNOX	m300	Pelargonidin
0.92	0	FxaC_17g04610	HB-KNOX	m1224	Apigenin C-pentoside
0.92	0	FxaC_17g04610	HB-KNOX	m10272	Apigenin 7-O-(2G-rhamnosyl)gentiobioside
0.92	0	FxaC_17g04610	HB-KNOX	m2338	Chrysin 7-O-beta-gentiobioside
0.92	0	FxaC_17g04610	HB-KNOX	m1624	3',4',5'-Tricetin 5-O-hexoside
0.92	0	FxaC_17g04610	HB-KNOX	m389	Hesperetin 5-O-glucoside
0.92	0	FxaC_17g04610	HB-KNOX	m4	Eriodictyol-7-O-glucoside
0.92	0	FxaC_17g04610	HB-KNOX	m529	Eriodictyol O-malonylhexoside
0.92	0	FxaC_17g04610	HB-KNOX	m824	Prunin
0.92	0	FxaC_17g04610	HB-KNOX	m59	6''-o-acetylgenistin
0.92	0	FxaC_17g04610	HB-KNOX	m3	Genistin
0.92	0	FxaC_17g04610	HB-KNOX	m78	Genistein
0.93	0	FxaC_17g04610	HB-KNOX	m6309	Deguelin
0.95	0	FxaC_17g04610	HB-KNOX	m919	2'-Hydroxygenistein
0.97	0	FxaC_17g04610	HB-KNOX	m8710	Myricetin
-0.98	0	FxaC_17g24040	PHD	m3128	Daidzein
-0.87	0	FxaC_17g24040	PHD	m10953	Tectochrysin
-0.87	0	FxaC_17g24040	PHD	m997	Quercitrin
-0.85	0	FxaC_17g24040	PHD	m7680	5-methoxyflavone
-0.85	0	FxaC_17g24040	PHD	m913	Phloridzin
-0.83	0.01	FxaC_17g24040	PHD	m2550	Tangeritin
-0.83	0.01	FxaC_17g24040	PHD	m153	Quercetin
-0.82	0.01	FxaC_17g24040	PHD	m10088	Isosakuranetin
-0.8	0.01	FxaC_17g24040	PHD	m2225	O-methylnaringenin C-pentoside
-0.8	0.01	FxaC_17g24040	PHD	m77	Miquelianin
0.83	0.01	FxaC_17g24040	PHD	m790	Epigallocatechin
0.85	0	FxaC_17g24040	PHD	m19801	Tricin 4'-O-(beta-guaiacylglyceryl) ether 5-O-hexoside
0.88	0	FxaC_17g24040	PHD	m6525	Laricitrin
0.92	0	FxaC_17g24040	PHD	m20000	Pelargonin chloride
-0.97	0	FxaC_18g25020	AP2/ERF-ERF	m13174	Lonicerin
-0.93	0	FxaC_18g25020	AP2/ERF-ERF	m915	Isoquercitrin
-0.92	0	FxaC_18g25020	AP2/ERF-ERF	m13701	C-pentosyl-luteolin-C-hexoside
-0.92	0	FxaC_18g25020	AP2/ERF-ERF	m1857	Naringin
-0.9	0	FxaC_18g25020	AP2/ERF-ERF	m7793	(-)-Catechin Gallate
-0.87	0	FxaC_18g25020	AP2/ERF-ERF	m427	Luteolin
-0.87	0	FxaC_18g25020	AP2/ERF-ERF	m1304	Selgin C-hexoside
-0.87	0	FxaC_18g25020	AP2/ERF-ERF	m32	Taxifolin
-0.87	0	FxaC_18g25020	AP2/ERF-ERF	m3287	Casticin
-0.82	0.01	FxaC_18g25020	AP2/ERF-ERF	m6632	Flavokawain A
0.8	0.01	FxaC_18g25020	AP2/ERF-ERF	m1296	Apigeninidin 5-glucoside
0.8	0.01	FxaC_18g25020	AP2/ERF-ERF	m6838	Robinetin
0.82	0.01	FxaC_18g25020	AP2/ERF-ERF	m18190	C-hexosyl-chrysoeriol O-feruloylhexoside
0.9	0	FxaC_18g25020	AP2/ERF-ERF	m1288	Keracyanin (Cyanidin 3-O-rutinoside)
0.9	0	FxaC_18g25020	AP2/ERF-ERF	m300	Pelargonidin
0.9	0	FxaC_18g25020	AP2/ERF-ERF	m8710	Myricetin
0.92	0	FxaC_18g25020	AP2/ERF-ERF	m10272	Apigenin 7-O-(2G-rhamnosyl)gentiobioside
0.93	0	FxaC_18g25020	AP2/ERF-ERF	m3986	Callistephin chloride (Pelargonidin 3-glucoside)
0.93	0	FxaC_18g25020	AP2/ERF-ERF	m1801	methylChrysoeriol C-hexoside
0.93	0	FxaC_18g25020	AP2/ERF-ERF	m367	Tricin 5-O-hexoside
0.93	0	FxaC_18g25020	AP2/ERF-ERF	m6309	Deguelin
0.93	0	FxaC_18g25020	AP2/ERF-ERF	m919	2'-Hydroxygenistein
0.95	0	FxaC_18g25020	AP2/ERF-ERF	m1224	Apigenin C-pentoside
0.95	0	FxaC_18g25020	AP2/ERF-ERF	m2338	Chrysin 7-O-beta-gentiobioside
0.95	0	FxaC_18g25020	AP2/ERF-ERF	m1624	3',4',5'-Tricetin 5-O-hexoside
0.95	0	FxaC_18g25020	AP2/ERF-ERF	m389	Hesperetin 5-O-glucoside
0.95	0	FxaC_18g25020	AP2/ERF-ERF	m4	Eriodictyol-7-O-glucoside
0.95	0	FxaC_18g25020	AP2/ERF-ERF	m529	Eriodictyol O-malonylhexoside
0.95	0	FxaC_18g25020	AP2/ERF-ERF	m824	Prunin
0.95	0	FxaC_18g25020	AP2/ERF-ERF	m59	6''-o-acetylgenistin
0.95	0	FxaC_18g25020	AP2/ERF-ERF	m3	Genistin
0.95	0	FxaC_18g25020	AP2/ERF-ERF	m78	Genistein
-0.95	0	FxaC_18g41810	AP2/ERF-ERF	m915	Isoquercitrin
-0.93	0	FxaC_18g41810	AP2/ERF-ERF	m13174	Lonicerin
-0.92	0	FxaC_18g41810	AP2/ERF-ERF	m7793	(-)-Catechin Gallate
-0.88	0	FxaC_18g41810	AP2/ERF-ERF	m1304	Selgin C-hexoside
-0.88	0	FxaC_18g41810	AP2/ERF-ERF	m1857	Naringin
-0.88	0	FxaC_18g41810	AP2/ERF-ERF	m32	Taxifolin
-0.88	0	FxaC_18g41810	AP2/ERF-ERF	m3287	Casticin
-0.87	0	FxaC_18g41810	AP2/ERF-ERF	m13701	C-pentosyl-luteolin-C-hexoside
-0.83	0.01	FxaC_18g41810	AP2/ERF-ERF	m427	Luteolin
-0.83	0.01	FxaC_18g41810	AP2/ERF-ERF	m6632	Flavokawain A
0.8	0.01	FxaC_18g41810	AP2/ERF-ERF	m1033	di-C,C-pentosyl-luteolin
0.82	0.01	FxaC_18g41810	AP2/ERF-ERF	m1296	Apigeninidin 5-glucoside
0.82	0.01	FxaC_18g41810	AP2/ERF-ERF	m6282	myricetin 3-O-beta-D-galactopyranoside
0.83	0.01	FxaC_18g41810	AP2/ERF-ERF	m18190	C-hexosyl-chrysoeriol O-feruloylhexoside
0.85	0	FxaC_18g41810	AP2/ERF-ERF	m6838	Robinetin
0.92	0	FxaC_18g41810	AP2/ERF-ERF	m1288	Keracyanin (Cyanidin 3-O-rutinoside)
0.93	0	FxaC_18g41810	AP2/ERF-ERF	m300	Pelargonidin
0.93	0	FxaC_18g41810	AP2/ERF-ERF	m10272	Apigenin 7-O-(2G-rhamnosyl)gentiobioside
0.93	0	FxaC_18g41810	AP2/ERF-ERF	m8710	Myricetin
0.95	0	FxaC_18g41810	AP2/ERF-ERF	m6309	Deguelin
0.97	0	FxaC_18g41810	AP2/ERF-ERF	m3986	Callistephin chloride (Pelargonidin 3-glucoside)
0.97	0	FxaC_18g41810	AP2/ERF-ERF	m1801	methylChrysoeriol C-hexoside
0.97	0	FxaC_18g41810	AP2/ERF-ERF	m367	Tricin 5-O-hexoside
0.97	0	FxaC_18g41810	AP2/ERF-ERF	m919	2'-Hydroxygenistein
0.98	0	FxaC_18g41810	AP2/ERF-ERF	m1224	Apigenin C-pentoside
0.98	0	FxaC_18g41810	AP2/ERF-ERF	m2338	Chrysin 7-O-beta-gentiobioside
0.98	0	FxaC_18g41810	AP2/ERF-ERF	m1624	3',4',5'-Tricetin 5-O-hexoside
0.98	0	FxaC_18g41810	AP2/ERF-ERF	m389	Hesperetin 5-O-glucoside
0.98	0	FxaC_18g41810	AP2/ERF-ERF	m4	Eriodictyol-7-O-glucoside
0.98	0	FxaC_18g41810	AP2/ERF-ERF	m529	Eriodictyol O-malonylhexoside
0.98	0	FxaC_18g41810	AP2/ERF-ERF	m824	Prunin
0.98	0	FxaC_18g41810	AP2/ERF-ERF	m59	6''-o-acetylgenistin
0.98	0	FxaC_18g41810	AP2/ERF-ERF	m3	Genistin
0.98	0	FxaC_18g41810	AP2/ERF-ERF	m78	Genistein
-0.98	0	FxaC_20g10190	Trihelix	m427	Luteolin
-0.98	0	FxaC_20g10190	Trihelix	m1304	Selgin C-hexoside
-0.98	0	FxaC_20g10190	Trihelix	m32	Taxifolin
-0.93	0	FxaC_20g10190	Trihelix	m1857	Naringin
-0.93	0	FxaC_20g10190	Trihelix	m3287	Casticin
-0.88	0	FxaC_20g10190	Trihelix	m13174	Lonicerin
-0.88	0	FxaC_20g10190	Trihelix	m6632	Flavokawain A
-0.87	0	FxaC_20g10190	Trihelix	m13701	C-pentosyl-luteolin-C-hexoside
-0.87	0	FxaC_20g10190	Trihelix	m299	Quercetin-O-glucoside
-0.87	0	FxaC_20g10190	Trihelix	m915	Isoquercitrin
-0.87	0	FxaC_20g10190	Trihelix	m10533	Phlorobenzophenone
-0.83	0.01	FxaC_20g10190	Trihelix	m4889	Naringin dihydrochalcone
-0.83	0.01	FxaC_20g10190	Trihelix	m5372	Epimedin B
-0.82	0.01	FxaC_20g10190	Trihelix	m7793	(-)-Catechin Gallate
0.82	0.01	FxaC_20g10190	Trihelix	m1288	Keracyanin (Cyanidin 3-O-rutinoside)
0.82	0.01	FxaC_20g10190	Trihelix	m1296	Apigeninidin 5-glucoside
0.83	0.01	FxaC_20g10190	Trihelix	m1224	Apigenin C-pentoside
0.83	0.01	FxaC_20g10190	Trihelix	m10272	Apigenin 7-O-(2G-rhamnosyl)gentiobioside
0.83	0.01	FxaC_20g10190	Trihelix	m2338	Chrysin 7-O-beta-gentiobioside
0.83	0.01	FxaC_20g10190	Trihelix	m1624	3',4',5'-Tricetin 5-O-hexoside
0.83	0.01	FxaC_20g10190	Trihelix	m389	Hesperetin 5-O-glucoside
0.83	0.01	FxaC_20g10190	Trihelix	m4	Eriodictyol-7-O-glucoside
0.83	0.01	FxaC_20g10190	Trihelix	m529	Eriodictyol O-malonylhexoside
0.83	0.01	FxaC_20g10190	Trihelix	m824	Prunin
0.83	0.01	FxaC_20g10190	Trihelix	m6838	Robinetin
0.83	0.01	FxaC_20g10190	Trihelix	m59	6''-o-acetylgenistin
0.83	0.01	FxaC_20g10190	Trihelix	m3	Genistin
0.83	0.01	FxaC_20g10190	Trihelix	m78	Genistein
0.85	0	FxaC_20g10190	Trihelix	m3986	Callistephin chloride (Pelargonidin 3-glucoside)
0.85	0	FxaC_20g10190	Trihelix	m1801	methylChrysoeriol C-hexoside
0.85	0	FxaC_20g10190	Trihelix	m367	Tricin 5-O-hexoside
0.85	0	FxaC_20g10190	Trihelix	m919	2'-Hydroxygenistein
0.88	0	FxaC_20g10190	Trihelix	m300	Pelargonidin
0.88	0	FxaC_20g10190	Trihelix	m8710	Myricetin
0.92	0	FxaC_20g10190	Trihelix	m18190	C-hexosyl-chrysoeriol O-feruloylhexoside
0.92	0	FxaC_20g10190	Trihelix	m6309	Deguelin
-0.97	0	FxaC_20g14200	MADS-MIKC	m19923	Cyanidin O-rutinoside
-0.9	0	FxaC_20g14200	MADS-MIKC	m20000	Pelargonin chloride
-0.83	0.01	FxaC_20g14200	MADS-MIKC	m6525	Laricitrin
0.8	0.01	FxaC_20g14200	MADS-MIKC	m8872	Irisflorentin
0.82	0.01	FxaC_20g14200	MADS-MIKC	m3128	Daidzein
0.83	0.01	FxaC_20g14200	MADS-MIKC	m10088	Isosakuranetin
0.85	0	FxaC_20g14200	MADS-MIKC	m10953	Tectochrysin
0.87	0	FxaC_20g14200	MADS-MIKC	m8992	Procyanidin A2
0.9	0	FxaC_20g14200	MADS-MIKC	m732	Pinocembrin
0.92	0	FxaC_20g14200	MADS-MIKC	m521	(-)-Epigallocatechin
0.93	0	FxaC_20g14200	MADS-MIKC	m2225	O-methylnaringenin C-pentoside
0.93	0	FxaC_20g14200	MADS-MIKC	m997	Quercitrin
0.97	0	FxaC_20g14200	MADS-MIKC	m913	Phloridzin
-0.93	0	FxaC_22g06020	zf-HD	m1304	Selgin C-hexoside
-0.93	0	FxaC_22g06020	zf-HD	m32	Taxifolin
-0.93	0	FxaC_22g06020	zf-HD	m3287	Casticin
-0.92	0	FxaC_22g06020	zf-HD	m7793	(-)-Catechin Gallate
-0.9	0	FxaC_22g06020	zf-HD	m915	Isoquercitrin
-0.88	0	FxaC_22g06020	zf-HD	m427	Luteolin
-0.88	0	FxaC_22g06020	zf-HD	m13174	Lonicerin
-0.88	0	FxaC_22g06020	zf-HD	m1857	Naringin
-0.88	0	FxaC_22g06020	zf-HD	m6632	Flavokawain A
-0.87	0	FxaC_22g06020	zf-HD	m13701	C-pentosyl-luteolin-C-hexoside
-0.83	0.01	FxaC_22g06020	zf-HD	m4889	Naringin dihydrochalcone
-0.82	0.01	FxaC_22g06020	zf-HD	m7815	Phellodensin F
0.83	0.01	FxaC_22g06020	zf-HD	m1033	di-C,C-pentosyl-luteolin
0.85	0	FxaC_22g06020	zf-HD	m6838	Robinetin
0.9	0	FxaC_22g06020	zf-HD	m6309	Deguelin
0.92	0	FxaC_22g06020	zf-HD	m1288	Keracyanin (Cyanidin 3-O-rutinoside)
0.92	0	FxaC_22g06020	zf-HD	m3986	Callistephin chloride (Pelargonidin 3-glucoside)
0.92	0	FxaC_22g06020	zf-HD	m1801	methylChrysoeriol C-hexoside
0.92	0	FxaC_22g06020	zf-HD	m18190	C-hexosyl-chrysoeriol O-feruloylhexoside
0.92	0	FxaC_22g06020	zf-HD	m367	Tricin 5-O-hexoside
0.93	0	FxaC_22g06020	zf-HD	m300	Pelargonidin
0.93	0	FxaC_22g06020	zf-HD	m1224	Apigenin C-pentoside
0.93	0	FxaC_22g06020	zf-HD	m10272	Apigenin 7-O-(2G-rhamnosyl)gentiobioside
0.93	0	FxaC_22g06020	zf-HD	m2338	Chrysin 7-O-beta-gentiobioside
0.93	0	FxaC_22g06020	zf-HD	m1624	3',4',5'-Tricetin 5-O-hexoside
0.93	0	FxaC_22g06020	zf-HD	m389	Hesperetin 5-O-glucoside
0.93	0	FxaC_22g06020	zf-HD	m4	Eriodictyol-7-O-glucoside
0.93	0	FxaC_22g06020	zf-HD	m529	Eriodictyol O-malonylhexoside
0.93	0	FxaC_22g06020	zf-HD	m824	Prunin
0.93	0	FxaC_22g06020	zf-HD	m59	6''-o-acetylgenistin
0.93	0	FxaC_22g06020	zf-HD	m3	Genistin
0.93	0	FxaC_22g06020	zf-HD	m78	Genistein
0.97	0	FxaC_22g06020	zf-HD	m919	2'-Hydroxygenistein
0.98	0	FxaC_22g06020	zf-HD	m8710	Myricetin
-0.98	0	FxaC_22g08610	MADS-MIKC	m14791	Sakuranin
0.8	0.01	FxaC_22g08610	MADS-MIKC	m13447	6,7,4'-Trihydroxyisoflavone
0.82	0.01	FxaC_22g08610	MADS-MIKC	m107	Scutellarin
0.83	0.01	FxaC_22g08610	MADS-MIKC	m18023	Myricetin 3-O-galactoside
0.83	0.01	FxaC_22g08610	MADS-MIKC	m252	Kaempferol
0.92	0	FxaC_22g08610	MADS-MIKC	m15588	Kaempferol-3-gentiobioside
0.92	0	FxaC_22g08610	MADS-MIKC	m5877	Galangin
0.97	0	FxaC_22g08610	MADS-MIKC	m5648	Phlorizin
-0.95	0	FxaC_23g48560	zf-HD	m1857	Naringin
-0.93	0	FxaC_23g48560	zf-HD	m7793	(-)-Catechin Gallate
-0.9	0	FxaC_23g48560	zf-HD	m427	Luteolin
-0.9	0	FxaC_23g48560	zf-HD	m1304	Selgin C-hexoside
-0.9	0	FxaC_23g48560	zf-HD	m32	Taxifolin
-0.9	0	FxaC_23g48560	zf-HD	m6632	Flavokawain A
-0.88	0	FxaC_23g48560	zf-HD	m915	Isoquercitrin
-0.87	0	FxaC_23g48560	zf-HD	m4889	Naringin dihydrochalcone
-0.85	0	FxaC_23g48560	zf-HD	m13174	Lonicerin
-0.85	0	FxaC_23g48560	zf-HD	m3287	Casticin
-0.85	0	FxaC_23g48560	zf-HD	m10533	Phlorobenzophenone
-0.85	0	FxaC_23g48560	zf-HD	m5372	Epimedin B
-0.85	0	FxaC_23g48560	zf-HD	m8872	Irisflorentin
-0.83	0.01	FxaC_23g48560	zf-HD	m7815	Phellodensin F
0.8	0.01	FxaC_23g48560	zf-HD	m1296	Apigeninidin 5-glucoside
0.87	0	FxaC_23g48560	zf-HD	m300	Pelargonidin
0.88	0	FxaC_23g48560	zf-HD	m3986	Callistephin chloride (Pelargonidin 3-glucoside)
0.88	0	FxaC_23g48560	zf-HD	m1801	methylChrysoeriol C-hexoside
0.88	0	FxaC_23g48560	zf-HD	m367	Tricin 5-O-hexoside
0.92	0	FxaC_23g48560	zf-HD	m1224	Apigenin C-pentoside
0.92	0	FxaC_23g48560	zf-HD	m2338	Chrysin 7-O-beta-gentiobioside
0.92	0	FxaC_23g48560	zf-HD	m1624	3',4',5'-Tricetin 5-O-hexoside
0.92	0	FxaC_23g48560	zf-HD	m389	Hesperetin 5-O-glucoside
0.92	0	FxaC_23g48560	zf-HD	m4	Eriodictyol-7-O-glucoside
0.92	0	FxaC_23g48560	zf-HD	m529	Eriodictyol O-malonylhexoside
0.92	0	FxaC_23g48560	zf-HD	m824	Prunin
0.92	0	FxaC_23g48560	zf-HD	m8710	Myricetin
0.92	0	FxaC_23g48560	zf-HD	m6838	Robinetin
0.92	0	FxaC_23g48560	zf-HD	m59	6''-o-acetylgenistin
0.92	0	FxaC_23g48560	zf-HD	m3	Genistin
0.92	0	FxaC_23g48560	zf-HD	m78	Genistein
0.93	0	FxaC_23g48560	zf-HD	m1288	Keracyanin (Cyanidin 3-O-rutinoside)
0.93	0	FxaC_23g48560	zf-HD	m6309	Deguelin
0.93	0	FxaC_23g48560	zf-HD	m919	2'-Hydroxygenistein
0.95	0	FxaC_23g48560	zf-HD	m10272	Apigenin 7-O-(2G-rhamnosyl)gentiobioside
-0.98	0	FxaC_24g47160	WRKY	m1304	Selgin C-hexoside
-0.98	0	FxaC_24g47160	WRKY	m32	Taxifolin
-0.93	0	FxaC_24g47160	WRKY	m427	Luteolin
-0.93	0	FxaC_24g47160	WRKY	m3287	Casticin
-0.88	0	FxaC_24g47160	WRKY	m13174	Lonicerin
-0.88	0	FxaC_24g47160	WRKY	m1857	Naringin
-0.88	0	FxaC_24g47160	WRKY	m6632	Flavokawain A
-0.87	0	FxaC_24g47160	WRKY	m13701	C-pentosyl-luteolin-C-hexoside
-0.87	0	FxaC_24g47160	WRKY	m915	Isoquercitrin
-0.85	0	FxaC_24g47160	WRKY	m7793	(-)-Catechin Gallate
-0.85	0	FxaC_24g47160	WRKY	m4889	Naringin dihydrochalcone
-0.85	0	FxaC_24g47160	WRKY	m10533	Phlorobenzophenone
-0.82	0.01	FxaC_24g47160	WRKY	m7815	Phellodensin F
0.83	0.01	FxaC_24g47160	WRKY	m6838	Robinetin
0.85	0	FxaC_24g47160	WRKY	m1288	Keracyanin (Cyanidin 3-O-rutinoside)
0.88	0	FxaC_24g47160	WRKY	m10272	Apigenin 7-O-(2G-rhamnosyl)gentiobioside
0.9	0	FxaC_24g47160	WRKY	m1224	Apigenin C-pentoside
0.9	0	FxaC_24g47160	WRKY	m2338	Chrysin 7-O-beta-gentiobioside
0.9	0	FxaC_24g47160	WRKY	m1624	3',4',5'-Tricetin 5-O-hexoside
0.9	0	FxaC_24g47160	WRKY	m389	Hesperetin 5-O-glucoside
0.9	0	FxaC_24g47160	WRKY	m4	Eriodictyol-7-O-glucoside
0.9	0	FxaC_24g47160	WRKY	m529	Eriodictyol O-malonylhexoside
0.9	0	FxaC_24g47160	WRKY	m824	Prunin
0.9	0	FxaC_24g47160	WRKY	m59	6''-o-acetylgenistin
0.9	0	FxaC_24g47160	WRKY	m3	Genistin
0.9	0	FxaC_24g47160	WRKY	m78	Genistein
0.92	0	FxaC_24g47160	WRKY	m3986	Callistephin chloride (Pelargonidin 3-glucoside)
0.92	0	FxaC_24g47160	WRKY	m1801	methylChrysoeriol C-hexoside
0.92	0	FxaC_24g47160	WRKY	m18190	C-hexosyl-chrysoeriol O-feruloylhexoside
0.92	0	FxaC_24g47160	WRKY	m367	Tricin 5-O-hexoside
0.92	0	FxaC_24g47160	WRKY	m6309	Deguelin
0.92	0	FxaC_24g47160	WRKY	m919	2'-Hydroxygenistein
0.95	0	FxaC_24g47160	WRKY	m300	Pelargonidin
0.95	0	FxaC_24g47160	WRKY	m8710	Myricetin
-0.97	0	FxaC_27g39760	HMG	m18190	C-hexosyl-chrysoeriol O-feruloylhexoside
-0.87	0	FxaC_27g39760	HMG	m300	Pelargonidin
-0.85	0	FxaC_27g39760	HMG	m8710	Myricetin
-0.82	0.01	FxaC_27g39760	HMG	m3986	Callistephin chloride (Pelargonidin 3-glucoside)
-0.82	0.01	FxaC_27g39760	HMG	m1801	methylChrysoeriol C-hexoside
-0.82	0.01	FxaC_27g39760	HMG	m367	Tricin 5-O-hexoside
-0.8	0.01	FxaC_27g39760	HMG	m919	2'-Hydroxygenistein
0.8	0.01	FxaC_27g39760	HMG	m427	Luteolin
0.8	0.01	FxaC_27g39760	HMG	m13701	C-pentosyl-luteolin-C-hexoside
0.82	0.01	FxaC_27g39760	HMG	m6632	Flavokawain A
0.83	0.01	FxaC_27g39760	HMG	m915	Isoquercitrin
0.88	0	FxaC_27g39760	HMG	m1304	Selgin C-hexoside
0.88	0	FxaC_27g39760	HMG	m32	Taxifolin
0.93	0	FxaC_27g39760	HMG	m3287	Casticin
0.8	0.01	FxaC_27g39950	C3H	m732	Pinocembrin
0.82	0.01	FxaC_27g39950	C3H	m1672	Neohesperidin dihydrochalcone
0.83	0.01	FxaC_27g39950	C3H	m427	Luteolin
0.83	0.01	FxaC_27g39950	C3H	m6632	Flavokawain A
0.85	0	FxaC_27g39950	C3H	m5259	Ipriflavone
0.87	0	FxaC_27g39950	C3H	m2629	Epimedin C
0.87	0	FxaC_27g39950	C3H	m8872	Irisflorentin
0.88	0	FxaC_27g39950	C3H	m5372	Epimedin B
0.9	0	FxaC_27g39950	C3H	m7815	Phellodensin F
0.92	0	FxaC_27g39950	C3H	m10533	Phlorobenzophenone
-0.83	0.01	FxaC_27g44990	AP2/ERF-ERF	m19923	Cyanidin O-rutinoside
-0.82	0.01	FxaC_27g44990	AP2/ERF-ERF	m20000	Pelargonin chloride
-0.8	0.01	FxaC_27g44990	AP2/ERF-ERF	m6525	Laricitrin
0.82	0.01	FxaC_27g44990	AP2/ERF-ERF	m3128	Daidzein
0.87	0	FxaC_27g44990	AP2/ERF-ERF	m7680	5-methoxyflavone
0.88	0	FxaC_27g44990	AP2/ERF-ERF	m997	Quercitrin
0.97	0	FxaC_27g44990	AP2/ERF-ERF	m10088	Isosakuranetin
1	0	FxaC_27g44990	AP2/ERF-ERF	m10953	Tectochrysin
-0.9	0	FxaC_28g09780	C3H	m19923	Cyanidin O-rutinoside
-0.85	0	FxaC_28g09780	C3H	m790	Epigallocatechin
-0.8	0.01	FxaC_28g09780	C3H	m6525	Laricitrin
0.8	0.01	FxaC_28g09780	C3H	m521	(-)-Epigallocatechin
0.8	0.01	FxaC_28g09780	C3H	m1672	Neohesperidin dihydrochalcone
0.8	0.01	FxaC_28g09780	C3H	m732	Pinocembrin
0.82	0.01	FxaC_28g09780	C3H	m3792	Juglalin
0.82	0.01	FxaC_28g09780	C3H	m913	Phloridzin
0.83	0.01	FxaC_28g09780	C3H	m10088	Isosakuranetin
0.85	0	FxaC_28g09780	C3H	m7680	5-methoxyflavone
0.88	0	FxaC_28g09780	C3H	m168	Procyanidin B1
0.93	0	FxaC_28g09780	C3H	m10953	Tectochrysin
0.93	0	FxaC_28g09780	C3H	m997	Quercitrin
-0.93	0	FxaC_4g15021	MYB	m915	Isoquercitrin
-0.92	0	FxaC_4g15021	MYB	m1304	Selgin C-hexoside
-0.92	0	FxaC_4g15021	MYB	m13174	Lonicerin
-0.92	0	FxaC_4g15021	MYB	m1857	Naringin
-0.92	0	FxaC_4g15021	MYB	m32	Taxifolin
-0.88	0	FxaC_4g15021	MYB	m7793	(-)-Catechin Gallate
-0.87	0	FxaC_4g15021	MYB	m427	Luteolin
-0.87	0	FxaC_4g15021	MYB	m3287	Casticin
-0.83	0.01	FxaC_4g15021	MYB	m13701	C-pentosyl-luteolin-C-hexoside
-0.82	0.01	FxaC_4g15021	MYB	m4889	Naringin dihydrochalcone
-0.82	0.01	FxaC_4g15021	MYB	m6632	Flavokawain A
0.82	0.01	FxaC_4g15021	MYB	m18190	C-hexosyl-chrysoeriol O-feruloylhexoside
0.83	0.01	FxaC_4g15021	MYB	m1296	Apigeninidin 5-glucoside
0.87	0	FxaC_4g15021	MYB	m6838	Robinetin
0.88	0	FxaC_4g15021	MYB	m1288	Keracyanin (Cyanidin 3-O-rutinoside)
0.92	0	FxaC_4g15021	MYB	m300	Pelargonidin
0.92	0	FxaC_4g15021	MYB	m10272	Apigenin 7-O-(2G-rhamnosyl)gentiobioside
0.92	0	FxaC_4g15021	MYB	m8710	Myricetin
0.95	0	FxaC_4g15021	MYB	m3986	Callistephin chloride (Pelargonidin 3-glucoside)
0.95	0	FxaC_4g15021	MYB	m1801	methylChrysoeriol C-hexoside
0.95	0	FxaC_4g15021	MYB	m367	Tricin 5-O-hexoside
0.95	0	FxaC_4g15021	MYB	m919	2'-Hydroxygenistein
0.97	0	FxaC_4g15021	MYB	m1224	Apigenin C-pentoside
0.97	0	FxaC_4g15021	MYB	m2338	Chrysin 7-O-beta-gentiobioside
0.97	0	FxaC_4g15021	MYB	m1624	3',4',5'-Tricetin 5-O-hexoside
0.97	0	FxaC_4g15021	MYB	m389	Hesperetin 5-O-glucoside
0.97	0	FxaC_4g15021	MYB	m4	Eriodictyol-7-O-glucoside
0.97	0	FxaC_4g15021	MYB	m529	Eriodictyol O-malonylhexoside
0.97	0	FxaC_4g15021	MYB	m824	Prunin
0.97	0	FxaC_4g15021	MYB	m59	6''-o-acetylgenistin
0.97	0	FxaC_4g15021	MYB	m3	Genistin
0.97	0	FxaC_4g15021	MYB	m78	Genistein
0.98	0	FxaC_4g15021	MYB	m6309	Deguelin
-0.87	0	FxaC_4g25970	GRAS	m1304	Selgin C-hexoside
-0.87	0	FxaC_4g25970	GRAS	m32	Taxifolin
-0.85	0	FxaC_4g25970	GRAS	m3287	Casticin
-0.83	0.01	FxaC_4g25970	GRAS	m4889	Naringin dihydrochalcone
-0.82	0.01	FxaC_4g25970	GRAS	m7793	(-)-Catechin Gallate
-0.82	0.01	FxaC_4g25970	GRAS	m915	Isoquercitrin
0.8	0.01	FxaC_4g25970	GRAS	m6838	Robinetin
0.82	0.01	FxaC_4g25970	GRAS	m1288	Keracyanin (Cyanidin 3-O-rutinoside)
0.83	0.01	FxaC_4g25970	GRAS	m18190	C-hexosyl-chrysoeriol O-feruloylhexoside
0.83	0.01	FxaC_4g25970	GRAS	m6309	Deguelin
0.85	0	FxaC_4g25970	GRAS	m10272	Apigenin 7-O-(2G-rhamnosyl)gentiobioside
0.87	0	FxaC_4g25970	GRAS	m3986	Callistephin chloride (Pelargonidin 3-glucoside)
0.87	0	FxaC_4g25970	GRAS	m1801	methylChrysoeriol C-hexoside
0.87	0	FxaC_4g25970	GRAS	m367	Tricin 5-O-hexoside
0.88	0	FxaC_4g25970	GRAS	m300	Pelargonidin
0.88	0	FxaC_4g25970	GRAS	m1224	Apigenin C-pentoside
0.88	0	FxaC_4g25970	GRAS	m2338	Chrysin 7-O-beta-gentiobioside
0.88	0	FxaC_4g25970	GRAS	m1624	3',4',5'-Tricetin 5-O-hexoside
0.88	0	FxaC_4g25970	GRAS	m389	Hesperetin 5-O-glucoside
0.88	0	FxaC_4g25970	GRAS	m4	Eriodictyol-7-O-glucoside
0.88	0	FxaC_4g25970	GRAS	m529	Eriodictyol O-malonylhexoside
0.88	0	FxaC_4g25970	GRAS	m824	Prunin
0.88	0	FxaC_4g25970	GRAS	m59	6''-o-acetylgenistin
0.88	0	FxaC_4g25970	GRAS	m3	Genistin
0.88	0	FxaC_4g25970	GRAS	m78	Genistein
0.92	0	FxaC_4g25970	GRAS	m919	2'-Hydroxygenistein
0.93	0	FxaC_4g25970	GRAS	m8710	Myricetin
-0.9	0	FxaC_5g13790	AUX/IAA	m732	Pinocembrin
-0.88	0	FxaC_5g13790	AUX/IAA	m913	Phloridzin
-0.88	0	FxaC_5g13790	AUX/IAA	m3128	Daidzein
-0.87	0	FxaC_5g13790	AUX/IAA	m10088	Isosakuranetin
-0.87	0	FxaC_5g13790	AUX/IAA	m997	Quercitrin
-0.85	0	FxaC_5g13790	AUX/IAA	m10953	Tectochrysin
-0.82	0.01	FxaC_5g13790	AUX/IAA	m7680	5-methoxyflavone
-0.82	0.01	FxaC_5g13790	AUX/IAA	m2225	O-methylnaringenin C-pentoside
0.8	0.01	FxaC_5g13790	AUX/IAA	m6525	Laricitrin
0.87	0	FxaC_5g13790	AUX/IAA	m19923	Cyanidin O-rutinoside
0.87	0	FxaC_5g13790	AUX/IAA	m19801	Tricin 4'-O-(beta-guaiacylglyceryl) ether 5-O-hexoside
0.92	0	FxaC_5g13790	AUX/IAA	m20000	Pelargonin chloride
-0.83	0.01	FxaC_6g00820	CSD	m1857	Naringin
-0.82	0.01	FxaC_6g00820	CSD	m7793	(-)-Catechin Gallate
-0.8	0.01	FxaC_6g00820	CSD	m915	Isoquercitrin
0.82	0.01	FxaC_6g00820	CSD	m1288	Keracyanin (Cyanidin 3-O-rutinoside)
0.82	0.01	FxaC_6g00820	CSD	m919	2'-Hydroxygenistein
0.83	0.01	FxaC_6g00820	CSD	m1224	Apigenin C-pentoside
0.83	0.01	FxaC_6g00820	CSD	m10272	Apigenin 7-O-(2G-rhamnosyl)gentiobioside
0.83	0.01	FxaC_6g00820	CSD	m2338	Chrysin 7-O-beta-gentiobioside
0.83	0.01	FxaC_6g00820	CSD	m1624	3',4',5'-Tricetin 5-O-hexoside
0.83	0.01	FxaC_6g00820	CSD	m389	Hesperetin 5-O-glucoside
0.83	0.01	FxaC_6g00820	CSD	m4	Eriodictyol-7-O-glucoside
0.83	0.01	FxaC_6g00820	CSD	m529	Eriodictyol O-malonylhexoside
0.83	0.01	FxaC_6g00820	CSD	m824	Prunin
0.83	0.01	FxaC_6g00820	CSD	m59	6''-o-acetylgenistin
0.83	0.01	FxaC_6g00820	CSD	m3	Genistin
0.83	0.01	FxaC_6g00820	CSD	m78	Genistein
0.85	0	FxaC_6g00820	CSD	m6309	Deguelin
0.9	0	FxaC_6g00820	CSD	m6282	myricetin 3-O-beta-D-galactopyranoside
-0.98	0	FxaC_6g46230	AP2/ERF-ERF	m13174	Lonicerin
-0.95	0	FxaC_6g46230	AP2/ERF-ERF	m13701	C-pentosyl-luteolin-C-hexoside
-0.92	0	FxaC_6g46230	AP2/ERF-ERF	m915	Isoquercitrin
-0.88	0	FxaC_6g46230	AP2/ERF-ERF	m427	Luteolin
-0.88	0	FxaC_6g46230	AP2/ERF-ERF	m1304	Selgin C-hexoside
-0.88	0	FxaC_6g46230	AP2/ERF-ERF	m1857	Naringin
-0.88	0	FxaC_6g46230	AP2/ERF-ERF	m32	Taxifolin
-0.88	0	FxaC_6g46230	AP2/ERF-ERF	m3287	Casticin
-0.87	0	FxaC_6g46230	AP2/ERF-ERF	m7793	(-)-Catechin Gallate
-0.83	0.01	FxaC_6g46230	AP2/ERF-ERF	m6632	Flavokawain A
-0.8	0.01	FxaC_6g46230	AP2/ERF-ERF	m5259	Ipriflavone
0.83	0.01	FxaC_6g46230	AP2/ERF-ERF	m18190	C-hexosyl-chrysoeriol O-feruloylhexoside
0.87	0	FxaC_6g46230	AP2/ERF-ERF	m1288	Keracyanin (Cyanidin 3-O-rutinoside)
0.88	0	FxaC_6g46230	AP2/ERF-ERF	m10272	Apigenin 7-O-(2G-rhamnosyl)gentiobioside
0.88	0	FxaC_6g46230	AP2/ERF-ERF	m8710	Myricetin
0.9	0	FxaC_6g46230	AP2/ERF-ERF	m919	2'-Hydroxygenistein
0.92	0	FxaC_6g46230	AP2/ERF-ERF	m6309	Deguelin
0.93	0	FxaC_6g46230	AP2/ERF-ERF	m300	Pelargonidin
0.93	0	FxaC_6g46230	AP2/ERF-ERF	m1224	Apigenin C-pentoside
0.93	0	FxaC_6g46230	AP2/ERF-ERF	m2338	Chrysin 7-O-beta-gentiobioside
0.93	0	FxaC_6g46230	AP2/ERF-ERF	m1624	3',4',5'-Tricetin 5-O-hexoside
0.93	0	FxaC_6g46230	AP2/ERF-ERF	m389	Hesperetin 5-O-glucoside
0.93	0	FxaC_6g46230	AP2/ERF-ERF	m4	Eriodictyol-7-O-glucoside
0.93	0	FxaC_6g46230	AP2/ERF-ERF	m529	Eriodictyol O-malonylhexoside
0.93	0	FxaC_6g46230	AP2/ERF-ERF	m824	Prunin
0.93	0	FxaC_6g46230	AP2/ERF-ERF	m59	6''-o-acetylgenistin
0.93	0	FxaC_6g46230	AP2/ERF-ERF	m3	Genistin
0.93	0	FxaC_6g46230	AP2/ERF-ERF	m78	Genistein
0.95	0	FxaC_6g46230	AP2/ERF-ERF	m3986	Callistephin chloride (Pelargonidin 3-glucoside)
0.95	0	FxaC_6g46230	AP2/ERF-ERF	m1801	methylChrysoeriol C-hexoside
0.95	0	FxaC_6g46230	AP2/ERF-ERF	m367	Tricin 5-O-hexoside
-0.97	0	FxaC_7g43290	AP2/ERF-ERF	m13174	Lonicerin
-0.93	0	FxaC_7g43290	AP2/ERF-ERF	m915	Isoquercitrin
-0.92	0	FxaC_7g43290	AP2/ERF-ERF	m13701	C-pentosyl-luteolin-C-hexoside
-0.92	0	FxaC_7g43290	AP2/ERF-ERF	m1857	Naringin
-0.9	0	FxaC_7g43290	AP2/ERF-ERF	m7793	(-)-Catechin Gallate
-0.87	0	FxaC_7g43290	AP2/ERF-ERF	m427	Luteolin
-0.87	0	FxaC_7g43290	AP2/ERF-ERF	m1304	Selgin C-hexoside
-0.87	0	FxaC_7g43290	AP2/ERF-ERF	m32	Taxifolin
-0.87	0	FxaC_7g43290	AP2/ERF-ERF	m3287	Casticin
-0.82	0.01	FxaC_7g43290	AP2/ERF-ERF	m6632	Flavokawain A
0.8	0.01	FxaC_7g43290	AP2/ERF-ERF	m1296	Apigeninidin 5-glucoside
0.8	0.01	FxaC_7g43290	AP2/ERF-ERF	m6838	Robinetin
0.82	0.01	FxaC_7g43290	AP2/ERF-ERF	m18190	C-hexosyl-chrysoeriol O-feruloylhexoside
0.9	0	FxaC_7g43290	AP2/ERF-ERF	m1288	Keracyanin (Cyanidin 3-O-rutinoside)
0.9	0	FxaC_7g43290	AP2/ERF-ERF	m300	Pelargonidin
0.9	0	FxaC_7g43290	AP2/ERF-ERF	m8710	Myricetin
0.92	0	FxaC_7g43290	AP2/ERF-ERF	m10272	Apigenin 7-O-(2G-rhamnosyl)gentiobioside
0.93	0	FxaC_7g43290	AP2/ERF-ERF	m3986	Callistephin chloride (Pelargonidin 3-glucoside)
0.93	0	FxaC_7g43290	AP2/ERF-ERF	m1801	methylChrysoeriol C-hexoside
0.93	0	FxaC_7g43290	AP2/ERF-ERF	m367	Tricin 5-O-hexoside
0.93	0	FxaC_7g43290	AP2/ERF-ERF	m6309	Deguelin
0.93	0	FxaC_7g43290	AP2/ERF-ERF	m919	2'-Hydroxygenistein
0.95	0	FxaC_7g43290	AP2/ERF-ERF	m1224	Apigenin C-pentoside
0.95	0	FxaC_7g43290	AP2/ERF-ERF	m2338	Chrysin 7-O-beta-gentiobioside
0.95	0	FxaC_7g43290	AP2/ERF-ERF	m1624	3',4',5'-Tricetin 5-O-hexoside
0.95	0	FxaC_7g43290	AP2/ERF-ERF	m389	Hesperetin 5-O-glucoside
0.95	0	FxaC_7g43290	AP2/ERF-ERF	m4	Eriodictyol-7-O-glucoside
0.95	0	FxaC_7g43290	AP2/ERF-ERF	m529	Eriodictyol O-malonylhexoside
0.95	0	FxaC_7g43290	AP2/ERF-ERF	m824	Prunin
0.95	0	FxaC_7g43290	AP2/ERF-ERF	m59	6''-o-acetylgenistin
0.95	0	FxaC_7g43290	AP2/ERF-ERF	m3	Genistin
0.95	0	FxaC_7g43290	AP2/ERF-ERF	m78	Genistein
