# Supplementary material for: Joint Transcriptomic and Metabolomic Analysis Reveals Differential Flavonoid Biosynthesis in a High-Flavonoid Strawberry Mutant
Source: Front Plant Sci. 2022 Jun 28;13:919619. doi: 10.3389/fpls.2022.919619 (PMC9274175; doi:10.3389/fpls.2022.919619)
Supplement: Supplementary Table S7 — All primers used for qPCR validation in this study. [file Table_7.XLSX]

## Sheet: Table S7
Table S7. All primers used for qPCR validation in this study
Gene name	Gene ID	Forward primer (5'-3')	Reverse primer (5'-3')
ANR	FxaC_10g04090	GCCGTCAGAACCACTGTTAG	AGTGGACTGGTGTGGCTAC
GRAS	FxaC_27g49990	CGGGTTTCGGTTTCTATGGAG	GCTTCCTCCTCTTCGTCGTTATC
ANS	FxaC_17g01530	CGTCAACAAGGAGAAGGTGAG	AGACAGTTTCCGGTAGCGG
MYB10	FxaC_2g30690	GAGCTTCTGAAACAGTTCATCGAA	TCAGTCTACAGCTCTTCCTGC
DFR	FxaC_6g44880	ATACCAACTCTGGTCATCGGTC	CATGAATCGTAGCATCGTGCG
